# Supplementary material for: Expression profile of epithelial-mesenchymal transition-related genes as a prognostic biomarker for endometrial cancer
Source: J Cancer. 2021 Sep 3;12(21):6484–96. doi: 10.7150/jca.62729 (PMC8489121; doi:10.7150/jca.62729)
Supplement: Supplementary file 1 — Supplementary table 1. [file jcav12p6484s1.xlsx]

## Sheet: Supplementary Table 1
submitter_id.samples	age_at_initial_pathologic_diagnosis	clinical_stage	neoplasm_histologic_grade	gender.demographic	MANTIS.Score	MSI	PTEN	TP53	OS	OS.time
TCGA-2E-A9G8-01A	<60	Stage III	G2	female	0.3234	MSS	0	1	0	1249
TCGA-4E-A92E-01A	<60	Stage I	G1	female	0.3396	MSS	1	0	0	13
TCGA-5B-A90C-01A	>=60	Stage I	G2	female	0.3344	MSS	0	1	0	1202
TCGA-5S-A9Q8-01A	<60	Stage III	G2	female	0.3199	MSS	1	0	0	313
TCGA-A5-A0G1-01A	>=60	Stage I	G3	female	0.3108	MSS	1	0	1	3251
TCGA-A5-A0G2-01A	<60	Stage III	G3	female	0.4003	MSI-H	1	1	0	4549
TCGA-A5-A0G3-01A	>=60	Stage III	G3	female	0.272	MSS	0	1	0	1428
TCGA-A5-A0G5-01A	>=60	Stage I	G3	female	0.2625	MSS	0	1	0	1126
TCGA-A5-A0G9-01A	>=60	Stage I	G3	female	0.6507	MSI-H	1	0	0	2540
TCGA-A5-A0GA-01A	>=60	Stage III	G3	female	0.5237	MSI-H	1	0	1	543
TCGA-A5-A0GB-01A	>=60	Stage I	G3	female	1.0919	MSI-H	1	0	0	997
TCGA-A5-A0GD-01A	>=60	Stage I	G2	female	0.285	MSS	0	0	1	3423
TCGA-A5-A0GE-01A	<60	Stage I	G2	female	0.2535	MSS	1	0	0	3205
TCGA-A5-A0GG-01A	>=60	Stage I	G1	female	0.4172	MSI-H	0	0	0	3762
TCGA-A5-A0GH-01A	<60	Stage I	G3	female	0.9762	MSI-H	1	0	0	2254
TCGA-A5-A0GI-01A	>=60	Stage I	G2	female	0.5646	MSI-H	1	1	0	2682
TCGA-A5-A0GJ-01A	<60	Stage I	G2	female	0.2959	MSS	0	1	0	2000
TCGA-A5-A0GM-01A	<60	Stage I	G1	female	0.2497	MSS	1	0	0	1841
TCGA-A5-A0GN-01A	>=60	Stage I	G1	female	0.2642	MSS	0	0	0	1841
TCGA-A5-A0GP-01A	<60	Stage I	G1	female	0.2524	MSS	1	0	0	1416
TCGA-A5-A0GQ-01A	>=60	Stage I	G1	female	0.261	MSS	1	0	0	2247
TCGA-A5-A0GR-01A	>=60	Stage I	G2	female	0.2857	MSS	1	0	0	1120
TCGA-A5-A0GU-01A	<60	Stage I	G1	female	0.286	MSS	1	0	0	860
TCGA-A5-A0GV-01A	>=60	Stage I	G1	female	0.263	MSS	1	0	0	1643
TCGA-A5-A0GW-01A	<60	Stage I	G3	female	0.6829	MSI-H	1	1	0	706
TCGA-A5-A0GX-01A	<60	Stage I	G2	female	0.2715	MSS	1	0	0	2088
TCGA-A5-A0R6-01A	>=60	Stage III	G3	female	0.2949	MSS	0	1	0	1153
TCGA-A5-A0R7-01A	<60	Stage I	G2	female	0.2748	MSS	1	1	0	535
TCGA-A5-A0R8-01A	>=60	Stage I	G2	female	0.2859	MSS	1	0	0	596
TCGA-A5-A0R9-01A	<60	Stage I	G2	female	0.2815	MSS	1	0	0	749
TCGA-A5-A0RA-01A	>=60	Stage I	G2	female	0.2688	MSS	1	0	0	884
TCGA-A5-A0VO-01A	>=60	Stage I	G2	female	0.2792	MSS	1	0	1	875
TCGA-A5-A0VP-01A	>=60	Stage I	G3	female	0.5739	MSI-H	1	1	0	1288
TCGA-A5-A0VQ-01A	>=60	Stage I	G3	female	0.6689	MSI-H	1	0	0	485
TCGA-A5-A1OF-01A	<60	Stage I	High Grade	female	0.4126	MSI-H	1	1	0	973
TCGA-A5-A1OG-01A	>=60	Stage III	G3	female	0.329	MSS	0	1	1	973
TCGA-A5-A1OH-01A	>=60	Stage III	G3	female	0.3161	MSS	0	0	0	1105
TCGA-A5-A1OJ-01A	<60	Stage I	G2	female	0.2921	MSS	1	0	0	1006
TCGA-A5-A1OK-01A	>=60	Stage III	G3	female	0.2684	MSS	0	0	0	917
TCGA-A5-A2K2-01A	>=60	Stage I	G3	female	0.2927	MSS	0	1	0	3595
TCGA-A5-A2K3-01A	>=60	Stage I	G3	female	0.4541	MSI-H	0	1	0	2012
TCGA-A5-A2K4-01A	>=60	Stage III	G3	female	0.2858	MSS	0	1	1	871
TCGA-A5-A2K5-01A	>=60	Stage I	G3	female	0.2961	MSS	1	0	0	752
TCGA-A5-A2K7-01A	<60	Stage II	G3	female	0.9748	MSI-H	1	0	0	1063
TCGA-A5-A3LO-01A	>=60	Stage I	G3	female	0.3011	MSS	1	1	0	776
TCGA-A5-A3LP-01A	>=60	Stage I	G3	female	0.3022	MSS	0	1	0	455
TCGA-A5-A7WJ-01A	>=60	Stage I	G2	female	0.8862	MSI-H	1	0	0	341
TCGA-A5-A7WK-01A	>=60	Stage I	G3	female	0.3449	MSS	0	1	0	560
TCGA-A5-AB3J-01A	<60	Stage II	G2	female	0.328	MSS	0	0	0	512
TCGA-AJ-A23M-01A	>=60	Stage II	G3	female	0.3253	MSS	0	1	1	616
TCGA-AJ-A23N-01A	>=60	Stage III	G3	female	0.328	MSS	0	1	1	439
TCGA-AJ-A23O-01A	>=60	Stage I	G3	female	0.8244	MSI-H	1	0	1	312
TCGA-AJ-A2QK-01A	>=60	Stage I	G3	female	0.2833	MSS	1	1	0	643
TCGA-AJ-A2QL-01A	>=60	Stage III	G3	female	0.3116	MSS	1	0	0	602
TCGA-AJ-A2QM-01A	>=60	Stage II	G3	female	0.3159	MSS	0	1	0	894
TCGA-AJ-A2QN-01A	>=60	Stage II	G3	female	0.2877	MSS	1	0	0	1069
TCGA-AJ-A2QO-01A	>=60	Stage I	G3	female	1.104	MSI-H	1	0	1	1045
TCGA-AJ-A3BD-01A	<60	Stage III	G3	female	0.2845	MSS	1	1	0	1039
TCGA-AJ-A3BF-01A	>=60	Stage III	G3	female	0.3014	MSS	0	1	0	551
TCGA-AJ-A3BG-01A	>=60	Stage I	G3	female	1.1057	MSI-H	1	1	0	550
TCGA-AJ-A3BI-01A	>=60	Stage I	G3	female	0.2936	MSS	1	1	0	575
TCGA-AJ-A3BK-01A	>=60	Stage I	G3	female	0.2952	MSS	1	0	0	1031
TCGA-AJ-A3EJ-01A	>=60	Stage III	G3	female	0.2933	MSS	0	1	1	50
TCGA-AJ-A3EK-01A	<60	Stage I	G3	female	0.4287	MSI-H	1	1	0	446
TCGA-AJ-A3EL-01A	<60	Stage I	G3	female	0.298	MSS	1	0	0	684
TCGA-AJ-A3EM-01A	>=60	Stage I	G3	female	0.3264	MSS	0	0	0	677
TCGA-AJ-A3I9-01A	<60	Stage II	G3	female	0.2895	MSS	1	1	1	519
TCGA-AJ-A3IA-01A	>=60	Stage I	G3	female	0.3185	MSS	0	1	0	633
TCGA-AJ-A3NC-01A	>=60	Stage I	G3	female	0.2928	MSS	1	0	0	1125
TCGA-AJ-A3NE-01A	<60	Stage I	G3	female	0.555	MSI-H	1	0	0	628
TCGA-AJ-A3NF-01A	>=60	Stage III	G3	female	0.2883	MSS	0	1	0	645
TCGA-AJ-A3NG-01A	>=60	Stage II	G3	female	0.3693	MSS	1	0	0	475
TCGA-AJ-A3NH-01A	>=60	Stage I	G3	female	0.3145	MSS	0	1	1	1
TCGA-AJ-A3OJ-01A	<60	Stage II	G3	female	0.8896	MSI-H	1	1	0	467
TCGA-AJ-A3OK-01A	>=60	Stage I	G3	female	0.4056	MSI-H	1	0	0	485
TCGA-AJ-A3OL-01A	<60	Stage III	G3	female	0.7708	MSI-H	1	1	1	449
TCGA-AJ-A3QS-01A	<60	Stage III	G3	female	0.2803	MSS	0	1	0	513
TCGA-AJ-A3TW-01A	>=60	Stage I	G3	female	0.4195	MSI-H	0	1	0	513
TCGA-AJ-A5DV-01A	>=60	Stage I	G3	female	0.3053	MSS	1	0	0	679
TCGA-AJ-A5DW-01A	<60	Stage I	G2	female	0.3003	MSS	1	0	0	390
TCGA-AJ-A8CT-01A	<60	Stage I	G1	female	0.503	MSI-H	1	0	0	82
TCGA-AJ-A8CV-01A	<60	Stage I	G2	female	0.5694	MSI-H	1	0	0	1068
TCGA-AJ-A8CW-01A	>=60	Stage I	G2	female	0.8784	MSI-H	0	0	0	4
TCGA-AP-A051-01A	>=60	Stage I	G3	female	0.6799	MSI-H	1	0	0	3948
TCGA-AP-A052-01A	<60	Stage IV	G3	female	0.2738	MSS	0	1	1	669
TCGA-AP-A054-01A	>=60	Stage III	G3	female	1.04	MSI-H	1	1	1	709
TCGA-AP-A056-01A	>=60	Stage II	G3	female	0.2881	MSS	0	1	0	2618
TCGA-AP-A059-01A	>=60	Stage I	G3	female	0.3351	MSS	1	1	0	1461
TCGA-AP-A05A-01A	>=60	Stage II	G3	female	0.2515	MSS	0	1	1	1944
TCGA-AP-A05D-01A	>=60	Stage III	G3	female	0.2783	MSS	0	1	0	1758
TCGA-AP-A05H-01A	>=60	Stage I	G3	female	0.3134	MSS	0	1	0	1385
TCGA-AP-A05J-01A	>=60	Stage II	G3	female	0.2622	MSS	0	1	0	1122
TCGA-AP-A05N-01A	<60	Stage I	G1	female	0.5364	MSI-H	1	0	1	726
TCGA-AP-A05O-01A	>=60	Stage I	G3	female	0.5925	MSI-H	1	0	0	384
TCGA-AP-A05P-01A	<60	Stage I	G1	female	0.2436	MSS	1	0	0	636
TCGA-AP-A0L8-01A	>=60	Stage III	G3	female	0.3118	MSS	0	1	1	1484
TCGA-AP-A0L9-01A	>=60	Stage I	G3	female	0.3048	MSS	0	1	0	3815
TCGA-AP-A0LD-01A	>=60	Stage I	G3	female	1.0367	MSI-H	1	0	0	3589
TCGA-AP-A0LE-01A	<60	Stage I	G3	female	0.9987	MSI-H	1	1	0	3357
TCGA-AP-A0LF-01A	>=60	Stage IV	G3	female	0.2706	MSS	0	1	0	2845
TCGA-AP-A0LG-01A	<60	Stage I	G3	female	0.7979	MSI-H	1	0	0	2015
TCGA-AP-A0LH-01A	>=60	Stage I	G3	female	0.246	MSS	0	1	1	1106
TCGA-AP-A0LI-01A	>=60	Stage III	G3	female	0.27	MSS	0	1	0	2972
TCGA-AP-A0LJ-01A	<60	Stage I	G1	female	0.2669	MSS	1	0	0	1421
TCGA-AP-A0LL-01A	<60	Stage I	G1	female	0.2821	MSS	0	0	0	2554
TCGA-AP-A0LM-01A	<60	Stage III	G3	female	0.3086	MSS	0	0	0	825
TCGA-AP-A0LN-01A	<60	Stage I	G1	female	0.2415	MSS	1	0	0	2510
TCGA-AP-A0LO-01A	<60	Stage I	G2	female	0.272	MSS	1	0	1	1016
TCGA-AP-A0LP-01A	>=60	Stage I	G1	female	0.5949	MSI-H	1	0	0	1875
TCGA-AP-A0LS-01A	>=60	Stage I	G2	female	0.8371	MSI-H	1	1	0	2904
TCGA-AP-A0LT-01A	<60	Stage II	G2	female	1.1312	MSI-H	1	0	0	1497
TCGA-AP-A0LV-01A	<60	Stage I	G1	female	0.2684	MSS	1	0	0	763
TCGA-AP-A1DH-01A	>=60	Stage I	G3	female	0.7077	MSI-H	1	0	0	2180
TCGA-AP-A1DK-01A	<60	Stage I	G3	female	0.5415	MSI-H	1	0	0	2767
TCGA-AP-A1DM-01A	>=60	Stage I	G1	female	0.6163	MSI-H	1	0	0	1700
TCGA-AP-A1DO-01A	>=60	Stage I	G2	female	0.8996	MSI-H	1	0	0	952
TCGA-AP-A1DP-01A	>=60	Stage I	G2	female	0.8032	MSI-H	1	0	1	1081
TCGA-AP-A1DQ-01A	>=60	Stage III	High Grade	female	0.3125	MSS	0	1	1	1423
TCGA-AP-A1DR-01A	<60	Stage III	G2	female	0.9916	MSI-H	0	0	0	1495
TCGA-AP-A1DV-01A	<60	Stage II	G3	female	0.3398	MSS	1	0	0	204
TCGA-AP-A1E0-01A	<60	Stage III	G2	female	0.2856	MSS	1	0	0	1832
TCGA-AP-A1E1-01A	>=60	Stage I	G2	female	0.7298	MSI-H	1	0	0	1395
TCGA-AP-A1E3-01A	<60	Stage III	G3	female	0.2838	MSS	1	0	0	847
TCGA-AP-A1E4-01A	<60	Stage I	G2	female	0.301	MSS	0	0	0	1555
TCGA-AP-A3K1-01A	<60	Stage IV	High Grade	female	0.3224	MSS	0	1	1	666
TCGA-AP-A5FX-01A	>=60	Stage III	G3	female	0.2855	MSS	0	1	1	1099
TCGA-AW-A1PO-01A	>=60	Stage III	G3	female	0.3268	MSS	0	1	0	17
TCGA-AX-A05S-01A	>=60	Stage III	G3	female	0.846	MSI-H	1	0	1	413
TCGA-AX-A05T-01A	>=60	Stage I	G1	female	0.2436	MSS	1	0	0	1010
TCGA-AX-A05U-01A	<60	Stage I	G1	female	0.2546	MSS	1	0	0	903
TCGA-AX-A05W-01A	>=60	Stage II	G1	female	0.2715	MSS	1	0	0	2450
TCGA-AX-A05Y-01A	<60	Stage I	G1	female	0.5212	MSI-H	1	0	0	2684
TCGA-AX-A05Z-01A	<60	Stage III	G2	female	0.2617	MSS	1	0	0	2175
TCGA-AX-A060-01A	>=60	Stage I	G3	female	NA	NA	1	1	0	1075
TCGA-AX-A062-01A	<60	Stage I	G1	female	0.2416	MSS	0	0	0	1399
TCGA-AX-A063-01A	>=60	Stage I	G2	female	0.922	MSI-H	1	0	0	2417
TCGA-AX-A064-01A	>=60	Stage II	G2	female	0.5467	MSI-H	1	0	0	1517
TCGA-AX-A06B-01A	>=60	Stage II	G3	female	0.2743	MSS	0	1	0	2058
TCGA-AX-A06D-01A	>=60	Stage III	G2	female	0.3652	MSS	1	0	1	373
TCGA-AX-A06F-01A	<60	Stage IV	G3	female	0.3375	MSS	1	0	0	1748
TCGA-AX-A06H-01A	>=60	Stage III	G1	female	0.6159	MSI-H	1	0	0	833
TCGA-AX-A06J-01A	>=60	Stage I	G3	female	0.2922	MSS	1	0	0	913
TCGA-AX-A06L-01A	>=60	Stage I	G1	female	0.2699	MSS	1	0	0	1845
TCGA-AX-A0IS-01A	<60	Stage I	G2	female	0.2846	MSS	1	0	1	1858
TCGA-AX-A0IU-01A	>=60	Stage III	G3	female	0.289	MSS	0	1	0	1087
TCGA-AX-A0IW-01A	>=60	Stage III	G3	female	0.2889	MSS	0	1	0	1149
TCGA-AX-A0IZ-01A	<60	Stage I	G3	female	0.5541	MSI-H	1	0	0	1333
TCGA-AX-A0J0-01A	<60	Stage I	G2	female	0.3	MSS	1	0	0	1220
TCGA-AX-A0J1-01A	>=60	Stage I	G2	female	0.7195	MSI-H	1	0	0	2354
TCGA-AX-A1C4-01A	<60	Stage I	G2	female	1.0651	MSI-H	1	0	0	404
TCGA-AX-A1C5-01A	<60	Stage III	G3	female	0.6802	MSI-H	1	0	0	1001
TCGA-AX-A1C7-01A	>=60	Stage I	G3	female	0.3124	MSS	0	0	0	1054
TCGA-AX-A1C8-01A	>=60	Stage III	G3	female	0.2994	MSS	0	1	0	776
TCGA-AX-A1C9-01A	>=60	Stage I	G2	female	0.5573	MSI-H	1	1	0	802
TCGA-AX-A1CA-01A	>=60	Stage I	G3	female	0.3043	MSS	0	1	0	974
TCGA-AX-A1CC-01A	>=60	Stage I	G3	female	0.3195	MSS	0	1	0	788
TCGA-AX-A1CE-01A	>=60	Stage I	G3	female	0.6541	MSI-H	1	0	0	1037
TCGA-AX-A1CF-01A	>=60	Stage IV	G3	female	0.2825	MSS	0	1	0	2337
TCGA-AX-A1CI-01A	>=60	Stage I	G1	female	0.333	MSS	0	0	0	2600
TCGA-AX-A1CJ-01A	<60	Stage I	G2	female	0.2804	MSS	1	0	0	2233
TCGA-AX-A1CK-01A	<60	Stage I	G2	female	0.2799	MSS	1	0	0	2441
TCGA-AX-A1CN-01A	<60	Stage II	G3	female	0.3094	MSS	0	0	0	1143
TCGA-AX-A1CP-01A	>=60	Stage I	G3	female	0.2984	MSS	0	1	0	1107
TCGA-AX-A1CR-01A	>=60	Stage II	G3	female	0.3229	MSS	0	1	0	701
TCGA-AX-A2H2-01A	>=60	Stage II	G3	female	0.292	MSS	0	1	1	145
TCGA-AX-A2H4-01A	>=60	Stage III	G3	female	0.3093	MSS	0	1	1	916
TCGA-AX-A2H5-01A	>=60	Stage III	G3	female	0.3194	MSS	0	1	0	2167
TCGA-AX-A2H7-01A	>=60	Stage I	G3	female	0.2908	MSS	0	0	1	772
TCGA-AX-A2H8-01A	>=60	Stage I	G3	female	0.2972	MSS	0	1	0	1861
TCGA-AX-A2HA-01A	<60	Stage I	G3	female	1.3049	MSI-H	1	0	0	2475
TCGA-AX-A2HC-01A	<60	Stage III	G3	female	0.5408	MSI-H	1	1	0	1044
TCGA-AX-A2HD-01A	>=60	Stage III	G3	female	0.9828	MSI-H	1	0	0	1414
TCGA-AX-A2HF-01A	>=60	Stage I	G3	female	0.324	MSS	0	1	0	848
TCGA-AX-A2HG-01A	<60	Stage I	G3	female	0.9147	MSI-H	1	1	0	1163
TCGA-AX-A2HH-01A	>=60	Stage I	G3	female	0.2913	MSS	0	0	0	540
TCGA-AX-A2HJ-01A	<60	Stage I	G3	female	1.1152	MSI-H	1	1	0	935
TCGA-AX-A2HK-01A	>=60	Stage III	G3	female	0.3002	MSS	0	1	1	90
TCGA-AX-A2IN-01A	>=60	Stage I	G3	female	0.7682	MSI-H	1	1	1	947
TCGA-AX-A2IO-01A	>=60	Stage II	G3	female	0.2914	MSS	0	1	0	1975
TCGA-AX-A3FS-01A	>=60	Stage I	G3	female	1.0475	MSI-H	1	0	0	7
TCGA-AX-A3FT-01A	>=60	Stage I	G3	female	0.8254	MSI-H	0	0	0	6
TCGA-AX-A3FW-01A	>=60	Stage I	G3	female	0.3134	MSS	1	1	0	17
TCGA-AX-A3FX-01A	>=60	Stage II	G3	female	0.2922	MSS	1	0	1	1333
TCGA-AX-A3FZ-01A	<60	Stage III	G3	female	0.336	MSS	1	1	0	6
TCGA-AX-A3G1-01A	>=60	Stage I	G3	female	0.3099	MSS	0	1	1	624
TCGA-AX-A3G3-01A	<60	Stage III	G3	female	0.3077	MSS	0	1	0	42
TCGA-AX-A3G4-01A	>=60	Stage III	G3	female	0.3004	MSS	1	1	0	9
TCGA-AX-A3G6-01A	>=60	Stage I	G2	female	0.3125	MSS	1	1	0	8
TCGA-AX-A3G7-01A	>=60	Stage IV	G3	female	0.3123	MSS	1	1	0	9
TCGA-AX-A3G8-01A	>=60	Stage I	G3	female	0.9574	MSI-H	1	0	0	36
TCGA-AX-A3G9-01A	>=60	Stage III	G3	female	1.016	MSI-H	1	0	0	558
TCGA-AX-A3GB-01A	>=60	Stage I	G3	female	0.3008	MSS	1	0	0	440
TCGA-AX-A3GI-01A	>=60	Stage III	G3	female	0.2908	MSS	0	1	0	12
TCGA-B5-A0JN-01A	>=60	Stage IV	G3	female	0.3115	MSS	0	1	0	1939
TCGA-B5-A0JR-01A	>=60	Stage I	G3	female	0.8081	MSI-H	1	0	0	1731
TCGA-B5-A0JS-01A	<60	Stage I	G1	female	0.2933	MSS	1	0	0	2627
TCGA-B5-A0JT-01A	>=60	Stage III	G1	female	0.2672	MSS	1	0	0	1682
TCGA-B5-A0JU-01B	<60	Stage I	G2	female	NA	NA	1	1	0	1802
TCGA-B5-A0JV-01A	>=60	Stage I	G2	female	0.6077	MSI-H	1	0	0	2616
TCGA-B5-A0JX-01A	>=60	Stage I	G3	female	0.2686	MSS	1	0	0	1787
TCGA-B5-A0JY-01A	<60	Stage III	G3	female	0.3015	MSS	1	0	0	2107
TCGA-B5-A0JZ-01A	>=60	Stage III	G3	female	0.7918	MSI-H	1	0	0	2173
TCGA-B5-A0K0-01A	<60	Stage I	G1	female	0.2477	MSS	0	0	0	1478
TCGA-B5-A0K1-01A	>=60	Stage I	G1	female	0.2459	MSS	1	0	0	1110
TCGA-B5-A0K2-01A	<60	Stage III	G1	female	0.522	MSI-H	1	0	0	2209
TCGA-B5-A0K3-01A	>=60	Stage I	G3	female	0.2639	MSS	0	1	1	830
TCGA-B5-A0K4-01A	<60	Stage I	G2	female	0.2551	MSS	1	0	0	1757
TCGA-B5-A0K6-01A	<60	Stage I	G1	female	0.5327	MSI-H	1	0	0	1953
TCGA-B5-A0K7-01A	>=60	Stage I	G1	female	0.2724	MSS	1	0	0	1933
TCGA-B5-A0K8-01A	>=60	Stage I	G3	female	0.3173	MSS	0	1	0	847
TCGA-B5-A0K9-01A	>=60	Stage II	G1	female	0.7746	MSI-H	1	0	1	409
TCGA-B5-A0KB-01B	>=60	Stage I	G3	female	NA	NA	0	0	0	824
TCGA-B5-A11E-01A	<60	Stage I	G3	female	0.3566	MSS	1	1	0	1820
TCGA-B5-A11F-01A	<60	Stage I	G2	female	0.2879	MSS	1	0	0	5651
TCGA-B5-A11G-01A	>=60	Stage I	G1	female	0.862	MSI-H	1	0	0	3448
TCGA-B5-A11H-01A	>=60	Stage III	G2	female	0.9954	MSI-H	1	0	0	2687
TCGA-B5-A11I-01A	>=60	Stage IV	G3	female	0.2907	MSS	0	1	0	2303
TCGA-B5-A11J-01A	>=60	Stage I	G2	female	0.7092	MSI-H	1	1	0	1656
TCGA-B5-A11L-01B	>=60	Stage I	G2	female	NA	NA	1	0	1	2240
TCGA-B5-A11M-01A	<60	Stage I	G1	female	0.2609	MSS	1	0	0	1362
TCGA-B5-A11N-01A	>=60	Stage I	G1	female	0.259	MSS	1	1	0	1876
TCGA-B5-A11O-01A	>=60	Stage I	G1	female	0.2876	MSS	1	0	0	2609
TCGA-B5-A11P-01B	>=60	Stage I	G3	female	NA	NA	1	0	0	825
TCGA-B5-A11Q-01A	>=60	Stage III	G1	female	0.2746	MSS	1	0	0	976
TCGA-B5-A11R-01A	<60	Stage II	G3	female	0.2964	MSS	1	0	0	2349
TCGA-B5-A11S-01A	>=60	Stage I	G2	female	0.2571	MSS	1	0	0	2229
TCGA-B5-A11U-01A	>=60	Stage IV	G3	female	0.7585	MSI-H	1	0	0	509
TCGA-B5-A11V-01A	>=60	Stage I	G1	female	0.2837	MSS	1	0	0	595
TCGA-B5-A11W-01A	>=60	Stage I	G2	female	0.2663	MSS	1	0	0	593
TCGA-B5-A11X-01A	>=60	Stage III	G3	female	0.2725	MSS	1	0	0	596
TCGA-B5-A11Y-01A	<60	Stage I	G1	female	0.4514	MSI-H	1	0	0	560
TCGA-B5-A11Z-01A	>=60	Stage I	G1	female	0.2746	MSS	1	0	0	528
TCGA-B5-A121-01A	<60	Stage III	G1	female	0.2653	MSS	0	0	0	504
TCGA-B5-A1MR-01A	>=60	Stage III	G3	female	0.3618	MSS	1	0	0	6859
TCGA-B5-A1MS-01B	>=60	Stage I	G3	female	NA	NA	0	1	1	3112
TCGA-B5-A1MU-01A	>=60	Stage IV	G3	female	0.3022	MSS	0	1	1	1548
TCGA-B5-A1MV-01A	>=60	Stage I	G2	female	0.3134	MSS	1	0	0	1565
TCGA-B5-A1MW-01A	<60	Stage I	G3	female	0.8113	MSI-H	0	0	0	447
TCGA-B5-A1MX-01A	<60	Stage I	G3	female	0.8573	MSI-H	1	0	0	1473
TCGA-B5-A1MY-01A	>=60	Stage III	G3	female	0.3174	MSS	0	0	1	361
TCGA-B5-A1MZ-01A	<60	Stage I	G1	female	0.2827	MSS	1	0	0	1598
TCGA-B5-A1N2-01A	>=60	Stage III	G3	female	0.3409	MSS	0	1	1	954
TCGA-B5-A3F9-01A	<60	Stage I	G3	female	0.2781	MSS	1	0	0	4155
TCGA-B5-A3FA-01A	>=60	Stage I	G3	female	0.4634	MSI-H	1	1	0	2929
TCGA-B5-A3FB-01A	>=60	Stage I	G3	female	0.2756	MSS	0	0	0	2844
TCGA-B5-A3FC-01A	<60	Stage II	G3	female	0.6869	MSI-H	1	1	0	2185
TCGA-B5-A3FD-01A	>=60	Stage I	G3	female	0.2815	MSS	1	1	1	1197
TCGA-B5-A3FH-01A	>=60	Stage I	G3	female	0.2786	MSS	1	0	0	841
TCGA-B5-A3S1-01A	>=60	Stage III	G3	female	0.3135	MSS	0	1	0	902
TCGA-B5-A5OC-01A	>=60	Stage III	G3	female	0.6411	MSI-H	1	0	0	1249
TCGA-B5-A5OD-01A	>=60	Stage III	G3	female	0.3578	MSS	0	1	0	1038
TCGA-B5-A5OE-01A	>=60	Stage III	G3	female	0.3429	MSS	0	1	0	1063
TCGA-BG-A0LW-01A	<60	Stage I	G2	female	0.2465	MSS	1	0	0	566
TCGA-BG-A0LX-01A	<60	Stage I	G2	female	0.8188	MSI-H	1	0	0	614
TCGA-BG-A0M0-01A	>=60	Stage I	G1	female	0.4648	MSI-H	1	0	0	588
TCGA-BG-A0M2-01A	>=60	Stage I	G2	female	0.2688	MSS	1	0	0	637
TCGA-BG-A0M3-01A	>=60	Stage I	G2	female	0.277	MSS	1	0	0	1071
TCGA-BG-A0M4-01A	>=60	Stage I	G3	female	0.8536	MSI-H	1	0	0	2167
TCGA-BG-A0M6-01A	>=60	Stage III	G3	female	0.3034	MSS	0	1	1	671
TCGA-BG-A0M7-01A	>=60	Stage III	G2	female	0.2483	MSS	1	1	0	1937
TCGA-BG-A0M8-01A	<60	Stage I	G3	female	0.2513	MSS	0	1	0	2020
TCGA-BG-A0M9-01A	>=60	Stage I	G2	female	0.2818	MSS	1	0	0	2270
TCGA-BG-A0MA-01A	>=60	Stage I	G3	female	0.2841	MSS	1	0	1	326
TCGA-BG-A0MC-01A	>=60	Stage I	G1	female	0.2669	MSS	1	0	0	1263
TCGA-BG-A0MG-01A	>=60	Stage I	G1	female	0.2676	MSS	1	0	0	1477
TCGA-BG-A0MH-01A	>=60	Stage I	G2	female	NA	NA	NA	NA	0	1930
TCGA-BG-A0MI-01A	>=60	Stage I	G2	female	0.2475	MSS	1	0	1	714
TCGA-BG-A0MK-01A	<60	Stage II	G3	female	0.3119	MSS	1	0	1	1317
TCGA-BG-A0MO-01A	>=60	Stage I	G1	female	0.237	MSS	0	0	0	1309
TCGA-BG-A0MQ-01A	>=60	Stage I	G1	female	0.8335	MSI-H	1	0	0	1817
TCGA-BG-A0MS-01A	<60	Stage III	G3	female	0.2873	MSS	1	0	0	1882
TCGA-BG-A0MT-01A	>=60	Stage I	G2	female	0.2661	MSS	1	0	0	644
TCGA-BG-A0MU-01A	>=60	Stage III	G1	female	0.2799	MSS	1	0	0	617
TCGA-BG-A0RY-01A	>=60	Stage I	G2	female	0.2835	MSS	1	0	0	469
TCGA-BG-A0VT-01A	<60	Stage III	G2	female	0.2866	MSS	0	0	0	1568
TCGA-BG-A0VV-01A	<60	Stage I	G1	female	0.2528	MSS	0	0	0	1553
TCGA-BG-A0VW-01A	>=60	Stage I	G1	female	0.5605	MSI-H	1	0	0	1582
TCGA-BG-A0VX-01A	<60	Stage I	G1	female	0.2605	MSS	1	0	0	1043
TCGA-BG-A0VZ-01A	<60	Stage III	G1	female	0.757	MSI-H	1	0	0	1601
TCGA-BG-A0W1-01A	>=60	Stage II	G2	female	0.3122	MSS	1	0	0	122
TCGA-BG-A0W2-01A	<60	Stage I	G1	female	0.2844	MSS	1	0	0	1721
TCGA-BG-A0YU-01A	<60	Stage I	G1	female	0.2784	MSS	0	0	0	451
TCGA-BG-A0YV-01A	>=60	Stage III	G3	female	0.2924	MSS	1	1	0	382
TCGA-BG-A186-01A	>=60	Stage III	G2	female	0.2865	MSS	1	0	0	419
TCGA-BG-A187-01A	>=60	Stage I	G2	female	0.2921	MSS	1	0	0	448
TCGA-BG-A18A-01A	>=60	Stage I	G1	female	0.2765	MSS	1	0	0	426
TCGA-BG-A18B-01A	<60	Stage I	G2	female	0.8185	MSI-H	1	0	0	470
TCGA-BG-A18C-01A	>=60	Stage I	G2	female	0.2796	MSS	0	1	0	470
TCGA-BG-A220-01A	>=60	Stage I	G3	female	1.0678	MSI-H	1	0	0	434
TCGA-BG-A221-01A	>=60	Stage I	G3	female	0.8178	MSI-H	1	1	0	55
TCGA-BG-A222-01A	<60	Stage I	G3	female	1.1195	MSI-H	0	1	0	291
TCGA-BG-A2AD-01A	>=60	Stage III	G3	female	NA	NA	NA	NA	0	609
TCGA-BG-A2AE-01A	<60	Stage I	G3	female	0.3042	MSS	0	0	0	721
TCGA-BG-A2L7-01A	>=60	Stage I	G3	female	0.8115	MSI-H	1	0	0	612
TCGA-BG-A3EW-01A	>=60	Stage III	G3	female	0.7928	MSI-H	1	0	0	344
TCGA-BG-A3PP-01A	>=60	Stage II	G3	female	0.2949	MSS	0	1	0	681
TCGA-BK-A0C9-01A	<60	Stage I	G1	female	0.5893	MSI-H	1	0	0	1092
TCGA-BK-A0CA-01A	>=60	Stage III	G3	female	0.3061	MSS	1	0	0	1064
TCGA-BK-A0CA-01B	>=60	Stage III	G3	female	NA	NA	NA	NA	0	1064
TCGA-BK-A0CB-01A	>=60	Stage III	G2	female	0.2778	MSS	1	0	0	1092
TCGA-BK-A0CC-01A	>=60	Stage III	G3	female	0.3195	MSS	0	1	0	1067
TCGA-BK-A0CC-01B	>=60	Stage III	G3	female	NA	NA	NA	NA	0	1067
TCGA-BK-A139-01A	>=60	Stage I	G3	female	0.2959	MSS	0	1	1	943
TCGA-BK-A139-01C	>=60	Stage I	G3	female	NA	NA	NA	NA	1	943
TCGA-BK-A13B-01A	<60	Stage I	G3	female	0.8641	MSI-H	1	0	0	966
TCGA-BK-A13C-01A	<60	Stage I	G2	female	0.2743	MSS	1	0	0	760
TCGA-BK-A26L-01A	>=60	Stage III	G3	female	0.3083	MSS	0	1	0	734
TCGA-BK-A26L-01C	>=60	Stage III	G3	female	NA	NA	NA	NA	0	734
TCGA-BK-A4ZD-01A	<60	Stage I	G3	female	0.3226	MSS	1	1	0	506
TCGA-BK-A56F-01A	>=60	Stage I	G1	female	0.297	MSS	0	0	0	401
TCGA-BK-A6W3-01A	<60	Stage II	G2	female	0.3435	MSS	1	0	0	305
TCGA-BK-A6W4-01A	>=60	Stage I	G2	female	0.3301	MSS	1	0	0	300
TCGA-BS-A0T9-01A	<60	Stage IV	G3	female	0.2737	MSS	1	0	1	1428
TCGA-BS-A0TA-01A	<60	Stage IV	G3	female	0.5657	MSI-H	1	0	1	740
TCGA-BS-A0TC-01A	>=60	Stage I	G1	female	0.2784	MSS	1	0	0	2602
TCGA-BS-A0TD-01A	>=60	Stage I	G1	female	0.2691	MSS	1	0	0	2379
TCGA-BS-A0TE-01A	<60	Stage IV	G3	female	0.4882	MSI-H	1	0	1	146
TCGA-BS-A0TG-01A	>=60	Stage III	G2	female	0.2899	MSS	1	0	0	2371
TCGA-BS-A0TI-01A	>=60	Stage I	G3	female	0.3761	MSS	1	1	0	1882
TCGA-BS-A0TJ-01A	<60	Stage I	G3	female	0.9925	MSI-H	1	0	0	2068
TCGA-BS-A0U5-01A	>=60	Stage I	G1	female	0.2767	MSS	1	0	0	2935
TCGA-BS-A0U7-01A	>=60	Stage I	G2	female	0.3873	MSS	1	0	1	935
TCGA-BS-A0U8-01A	<60	Stage III	G1	female	0.8033	MSI-H	1	0	0	2963
TCGA-BS-A0U9-01B	<60	Stage II	G3	female	NA	NA	0	1	0	2825
TCGA-BS-A0UA-01A	>=60	Stage I	G1	female	0.5364	MSI-H	1	0	0	3495
TCGA-BS-A0UF-01A	>=60	Stage I	G3	female	0.3009	MSS	1	1	0	2611
TCGA-BS-A0UJ-01A	>=60	Stage I	G1	female	0.3517	MSS	1	0	0	2506
TCGA-BS-A0UL-01A	<60	Stage I	G1	female	0.4699	MSI-H	0	0	0	2481
TCGA-BS-A0UM-01A	>=60	Stage I	G1	female	0.5523	MSI-H	1	0	0	2644
TCGA-BS-A0UT-01A	>=60	Stage II	G2	female	0.2888	MSS	0	0	0	2212
TCGA-BS-A0UV-01A	<60	Stage III	G3	female	0.2839	MSS	1	1	0	2228
TCGA-BS-A0V4-01A	<60	Stage I	G1	female	0.6106	MSI-H	1	0	0	1810
TCGA-BS-A0V6-01A	<60	Stage I	G1	female	0.2612	MSS	1	0	0	2725
TCGA-BS-A0V7-01A	<60	Stage I	G1	female	0.2599	MSS	1	0	0	1934
TCGA-BS-A0V8-01A	>=60	Stage II	G2	female	0.2631	MSS	1	1	0	2544
TCGA-BS-A0VI-01A	<60	Stage II	G3	female	0.5701	MSI-H	1	0	0	2646
TCGA-BS-A0WQ-01A	<60	Stage I	G2	female	0.2671	MSS	1	0	0	2022
TCGA-D1-A0ZN-01A	>=60	Stage I	G1	female	0.2645	MSS	1	0	0	512
TCGA-D1-A0ZO-01A	>=60	Stage I	G1	female	0.7496	MSI-H	1	0	0	602
TCGA-D1-A0ZP-01A	<60	Stage IV	G3	female	0.2709	MSS	0	0	0	911
TCGA-D1-A0ZR-01A	<60	Stage I	G2	female	0.2979	MSS	1	0	0	17
TCGA-D1-A0ZS-01A	<60	Stage I	G3	female	0.7448	MSI-H	1	0	0	148
TCGA-D1-A0ZU-01A	<60	Stage I	G2	female	0.2884	MSS	1	0	0	872
TCGA-D1-A0ZV-01A	<60	Stage I	G2	female	0.2787	MSS	1	0	0	728
TCGA-D1-A0ZZ-01A	>=60	Stage I	G3	female	0.3019	MSS	0	1	0	686
TCGA-D1-A101-01A	>=60	Stage I	G2	female	0.5438	MSI-H	1	0	0	53
TCGA-D1-A102-01A	<60	Stage I	G2	female	0.2975	MSS	1	0	0	135
TCGA-D1-A103-01A	>=60	Stage I	G1	female	0.4066	MSI-H	1	0	0	669
TCGA-D1-A15V-01A	>=60	Stage I	G3	female	0.2688	MSS	0	1	0	1201
TCGA-D1-A15W-01A	<60	Stage III	G1	female	0.2687	MSS	1	0	0	915
TCGA-D1-A15X-01A	<60	Stage I	High Grade	female	0.4476	MSI-H	0	0	0	909
TCGA-D1-A15Z-01A	>=60	Stage I	G2	female	0.2623	MSS	1	0	1	58
TCGA-D1-A160-01A	>=60	Stage I	G2	female	0.6785	MSI-H	1	0	0	112
TCGA-D1-A161-01A	>=60	Stage I	G1	female	0.2671	MSS	1	0	0	892
TCGA-D1-A162-01A	>=60	Stage I	G1	female	NA	NA	NA	NA	0	1145
TCGA-D1-A163-01A	<60	Stage III	G2	female	0.9412	MSI-H	1	0	0	991
TCGA-D1-A165-01A	>=60	Stage III	G1	female	0.2651	MSS	1	0	0	20
TCGA-D1-A167-01A	>=60	Stage I	G2	female	0.9382	MSI-H	0	0	0	478
TCGA-D1-A168-01A	>=60	Stage I	G3	female	0.2875	MSS	0	0	0	1098
TCGA-D1-A169-01A	>=60	Stage IV	G2	female	0.2669	MSS	1	1	0	1135
TCGA-D1-A16B-01A	>=60	Stage I	G2	female	0.2725	MSS	1	0	0	1106
TCGA-D1-A16D-01A	<60	Stage I	G2	female	0.2708	MSS	1	0	0	1141
TCGA-D1-A16E-01A	>=60	Stage I	G1	female	0.2678	MSS	1	0	0	1119
TCGA-D1-A16F-01A	>=60	Stage I	G2	female	0.6303	MSI-H	1	0	0	80
TCGA-D1-A16G-01A	>=60	Stage IV	High Grade	female	0.2742	MSS	0	1	1	834
TCGA-D1-A16I-01A	>=60	Stage I	High Grade	female	0.2793	MSS	0	1	1	350
TCGA-D1-A16J-01A	>=60	Stage II	G2	female	0.2648	MSS	0	0	0	910
TCGA-D1-A16N-01A	<60	Stage III	G3	female	0.3686	MSS	1	1	0	945
TCGA-D1-A16O-01A	<60	Stage I	G1	female	0.2821	MSS	1	0	0	1023
TCGA-D1-A16Q-01A	<60	Stage II	G2	female	0.2458	MSS	1	0	0	324
TCGA-D1-A16R-01A	<60	Stage I	G1	female	0.2517	MSS	1	0	0	21
TCGA-D1-A16S-01A	>=60	Stage III	High Grade	female	0.2503	MSS	0	1	0	568
TCGA-D1-A16V-01A	>=60	Stage III	G3	female	0.2571	MSS	1	0	1	120
TCGA-D1-A16X-01A	<60	Stage I	G2	female	0.2756	MSS	1	0	0	111
TCGA-D1-A16Y-01A	<60	Stage I	G1	female	0.279	MSS	1	1	0	532
TCGA-D1-A174-01A	<60	Stage I	G3	female	0.9107	MSI-H	1	0	0	594
TCGA-D1-A175-01A	<60	Stage I	G3	female	1.0047	MSI-H	1	1	0	202
TCGA-D1-A176-01A	>=60	Stage I	G2	female	0.6796	MSI-H	0	0	0	917
TCGA-D1-A177-01A	>=60	Stage I	G2	female	1.0196	MSI-H	1	0	0	548
TCGA-D1-A179-01A	>=60	Stage III	High Grade	female	0.2998	MSS	0	1	1	448
TCGA-D1-A17A-01A	<60	Stage II	G3	female	0.5402	MSI-H	1	0	0	48
TCGA-D1-A17B-01A	>=60	Stage I	G2	female	0.436	MSI-H	1	0	0	213
TCGA-D1-A17C-01A	>=60	Stage I	G1	female	0.2689	MSS	1	0	0	30
TCGA-D1-A17D-01A	<60	Stage I	G3	female	0.6777	MSI-H	1	0	0	926
TCGA-D1-A17F-01A	>=60	Stage I	G2	female	0.3968	MSS	1	0	0	39
TCGA-D1-A17H-01A	>=60	Stage I	G1	female	0.8869	MSI-H	1	0	0	852
TCGA-D1-A17K-01A	>=60	Stage I	G2	female	0.2804	MSS	0	1	0	854
TCGA-D1-A17L-01A	>=60	Stage I	G1	female	0.2703	MSS	1	0	0	802
TCGA-D1-A17M-01A	<60	Stage II	G1	female	0.53	MSI-H	1	0	0	311
TCGA-D1-A17N-01A	<60	Stage I	G2	female	0.2676	MSS	1	0	0	46
TCGA-D1-A17Q-01A	<60	Stage I	G2	female	0.2907	MSS	1	0	0	54
TCGA-D1-A17R-01A	<60	Stage I	G2	female	0.4451	MSI-H	1	0	1	339
TCGA-D1-A17S-01A	<60	Stage I	G1	female	0.265	MSS	1	0	0	739
TCGA-D1-A17T-01A	>=60	Stage I	G2	female	0.2691	MSS	1	0	0	71
TCGA-D1-A17U-01A	<60	Stage III	G2	female	0.792	MSI-H	0	1	0	697
TCGA-D1-A1NS-01A	<60	Stage I	G1	female	0.5021	MSI-H	1	0	0	43
TCGA-D1-A1NU-01A	>=60	Stage I	G3	female	0.3328	MSS	0	1	0	402
TCGA-D1-A1NW-01A	>=60	Stage IV	G3	female	0.3416	MSS	0	1	0	22
TCGA-D1-A1NX-01A	>=60	Stage III	G3	female	0.3074	MSS	0	1	0	555
TCGA-D1-A1NY-01A	>=60	Stage I	G3	female	0.9023	MSI-H	1	0	0	513
TCGA-D1-A1NZ-01A	>=60	Stage I	G1	female	0.898	MSI-H	1	0	0	548
TCGA-D1-A1O0-01A	>=60	Stage I	G3	female	0.3044	MSS	0	1	0	63
TCGA-D1-A1O5-01A	>=60	Stage I	G1	female	0.2812	MSS	1	0	0	458
TCGA-D1-A1O7-01A	>=60	Stage I	G1	female	0.6161	MSI-H	1	0	0	32
TCGA-D1-A1O8-01A	>=60	Stage III	G3	female	0.2803	MSS	1	0	1	120
TCGA-D1-A2G0-01A	>=60	Stage I	G3	female	0.938	MSI-H	1	0	0	1484
TCGA-D1-A2G5-01A	<60	Stage I	G3	female	0.4585	MSI-H	1	0	0	1455
TCGA-D1-A2G6-01A	<60	Stage III	G3	female	0.3306	MSS	1	0	1	258
TCGA-D1-A2G7-01A	>=60	Stage I	G3	female	0.2867	MSS	0	1	1	1793
TCGA-D1-A3DA-01A	>=60	Stage III	G3	female	0.3098	MSS	1	0	0	483
TCGA-D1-A3DG-01A	>=60	Stage IV	G3	female	0.2964	MSS	0	0	1	130
TCGA-D1-A3DH-01A	>=60	Stage I	G3	female	0.3135	MSS	0	1	0	573
TCGA-D1-A3JP-01A	>=60	Stage I	G3	female	0.3064	MSS	0	1	0	515
TCGA-D1-A3JQ-01A	>=60	Stage III	G3	female	0.3422	MSS	0	1	0	526
TCGA-DF-A2KN-01A	NA	Stage I	G3	female	0.8466	MSI-H	1	0	0	67
TCGA-DF-A2KR-01A	>=60	Stage III	G3	female	0.3419	MSS	0	1	0	1865
TCGA-DF-A2KS-01A	>=60	Stage I	G3	female	0.3045	MSS	1	1	0	3318
TCGA-DF-A2KU-01A	NA	Stage I	G3	female	0.3546	MSS	1	1	0	3067
TCGA-DF-A2KV-01A	<60	Stage I	G3	female	0.288	MSS	1	1	0	2717
TCGA-DF-A2KY-01A	<60	Stage IV	G3	female	0.8855	MSI-H	1	1	0	332
TCGA-DF-A2KZ-01A	>=60	Stage I	G3	female	0.715	MSI-H	1	0	0	826
TCGA-DF-A2L0-01A	>=60	Stage III	G3	female	0.3109	MSS	1	1	1	788
TCGA-DI-A0WH-01A	>=60	Stage I	G3	female	0.7904	MSI-H	0	0	0	496
TCGA-DI-A1BU-01A	<60	Stage II	G3	female	0.991	MSI-H	1	1	0	1195
TCGA-DI-A1BY-01A	>=60	Stage II	G2	female	0.2991	MSS	1	0	0	1114
TCGA-DI-A1NN-01A	>=60	Stage III	G3	female	0.3003	MSS	0	1	0	1076
TCGA-DI-A1NO-01A	>=60	Stage III	G3	female	0.3418	MSS	0	0	1	285
TCGA-DI-A2QT-01A	<60	Stage III	G3	female	0.3099	MSS	0	1	1	377
TCGA-DI-A2QU-01A	>=60	Stage IV	G3	female	0.3052	MSS	0	1	1	946
TCGA-DI-A2QY-01A	>=60	Stage II	G3	female	0.301	MSS	0	1	1	3349
TCGA-E6-A1LX-01A	<60	Stage I	G3	female	0.3376	MSS	1	1	0	711
TCGA-E6-A1LZ-01A	>=60	Stage I	G3	female	0.3134	MSS	0	1	0	2406
TCGA-E6-A1M0-01A	<60	Stage III	G3	female	0.2895	MSS	1	0	0	1793
TCGA-E6-A2P8-01A	<60	Stage IV	G3	female	0.6942	MSI-H	1	1	1	72
TCGA-E6-A2P9-01A	>=60	Stage I	G3	female	1.0301	MSI-H	1	0	0	1386
TCGA-E6-A8L9-01A	>=60	Stage I	G3	female	0.361	MSS	1	1	0	1013
TCGA-EC-A1NJ-01A	>=60	Stage I	G2	female	0.4662	MSI-H	1	0	0	488
TCGA-EC-A1QX-01A	>=60	Stage I	G3	female	0.6203	MSI-H	1	0	0	224
TCGA-EC-A24G-01A	<60	Stage II	G3	female	0.5199	MSI-H	1	0	0	511
TCGA-EO-A1Y5-01A	>=60	Stage III	G3	female	0.3174	MSS	0	1	0	332
TCGA-EO-A1Y7-01A	>=60	Stage I	G3	female	0.3284	MSS	1	1	0	1495
TCGA-EO-A1Y8-01A	>=60	Stage I	G3	female	0.302	MSS	0	1	0	901
TCGA-EO-A22R-01A	<60	Stage I	G3	female	0.3971	MSS	1	0	0	1878
TCGA-EO-A22S-01A	<60	Stage I	G3	female	0.9162	MSI-H	1	0	0	1872
TCGA-EO-A22T-01A	<60	Stage II	G3	female	0.7835	MSI-H	1	0	0	2035
TCGA-EO-A22U-01A	>=60	Stage I	G3	female	0.4032	MSI-H	1	0	0	1407
TCGA-EO-A22X-01A	<60	Stage III	G3	female	0.3086	MSS	1	0	0	1752
TCGA-EO-A22Y-01A	>=60	Stage I	G3	female	0.306	MSS	1	0	0	1567
TCGA-EO-A2CG-01A	>=60	Stage I	G3	female	0.2776	MSS	0	1	0	1564
TCGA-EO-A2CH-01A	>=60	Stage IV	G3	female	0.3164	MSS	0	1	1	590
TCGA-EO-A3AS-01A	>=60	Stage I	G3	female	0.3139	MSS	1	1	0	1046
TCGA-EO-A3AU-01A	>=60	Stage II	G3	female	0.8955	MSI-H	1	0	0	1543
TCGA-EO-A3AV-01A	<60	Stage III	G3	female	0.2853	MSS	1	0	0	1069
TCGA-EO-A3AY-01A	<60	Stage I	G3	female	0.2784	MSS	1	0	0	1158
TCGA-EO-A3AZ-01A	>=60	Stage I	G3	female	0.6422	MSI-H	0	1	0	826
TCGA-EO-A3B0-01A	<60	Stage III	G3	female	0.3052	MSS	1	1	0	1412
TCGA-EO-A3B1-01A	>=60	Stage I	G3	female	0.2923	MSS	0	1	0	820
TCGA-EO-A3KU-01A	>=60	Stage II	G3	female	0.3216	MSS	0	1	0	677
TCGA-EO-A3KW-01A	>=60	Stage I	G3	female	0.3047	MSS	0	0	0	497
TCGA-EO-A3KX-01A	>=60	Stage I	G3	female	1.2214	MSI-H	1	0	0	1170
TCGA-EO-A3L0-01A	>=60	Stage I	G3	female	0.2865	MSS	1	1	0	1554
TCGA-EY-A1G7-01A	>=60	Stage II	G2	female	0.2927	MSS	1	0	1	189
TCGA-EY-A1G8-01A	>=60	Stage I	G3	female	0.2953	MSS	1	1	1	456
TCGA-EY-A1GC-01A	>=60	Stage I	G3	female	0.2988	MSS	0	1	0	1647
TCGA-EY-A1GD-01A	<60	Stage I	G1	female	0.2816	MSS	1	0	0	1639
TCGA-EY-A1GE-01A	>=60	Stage I	G1	female	0.2908	MSS	1	0	0	741
TCGA-EY-A1GF-01A	>=60	Stage I	G2	female	0.7116	MSI-H	1	0	0	826
TCGA-EY-A1GH-01A	>=60	Stage I	G2	female	0.2897	MSS	1	0	0	710
TCGA-EY-A1GI-01A	<60	Stage I	G2	female	0.2889	MSS	1	0	0	710
TCGA-EY-A1GK-01A	>=60	Stage I	G3	female	0.9016	MSI-H	1	0	0	693
TCGA-EY-A1GL-01A	<60	Stage II	G2	female	0.2939	MSS	0	0	0	1014
TCGA-EY-A1GM-01A	>=60	Stage III	G3	female	0.2797	MSS	0	1	1	995
TCGA-EY-A1GO-01A	>=60	Stage III	G2	female	0.4959	MSI-H	0	0	0	586
TCGA-EY-A1GP-01A	<60	Stage I	G1	female	0.3006	MSS	0	0	0	573
TCGA-EY-A1GQ-01A	>=60	Stage I	G3	female	0.6634	MSI-H	1	0	0	544
TCGA-EY-A1GR-01A	>=60	Stage I	G3	female	0.281	MSS	0	1	0	536
TCGA-EY-A1GS-01A	>=60	Stage IV	G3	female	0.3141	MSS	0	1	1	670
TCGA-EY-A1GT-01A	>=60	Stage III	G1	female	0.2756	MSS	1	0	0	490
TCGA-EY-A1GU-01A	>=60	Stage I	G2	female	0.9342	MSI-H	1	0	1	997
TCGA-EY-A1GV-01A	>=60	Stage III	G3	female	0.2862	MSS	0	1	0	481
TCGA-EY-A1GW-01A	>=60	Stage IV	G3	female	0.2974	MSS	1	1	1	337
TCGA-EY-A1GX-01A	>=60	Stage III	G2	female	0.3021	MSS	1	0	1	1127
TCGA-EY-A1H0-01A	<60	Stage III	G2	female	0.941	MSI-H	1	0	0	588
TCGA-EY-A210-01A	>=60	Stage III	G3	female	0.2829	MSS	0	0	0	383
TCGA-EY-A212-01A	>=60	Stage III	G3	female	0.3103	MSS	0	1	1	310
TCGA-EY-A214-01A	>=60	Stage III	G3	female	0.2972	MSS	0	1	0	438
TCGA-EY-A215-01A	>=60	Stage I	G3	female	0.8962	MSI-H	1	0	0	574
TCGA-EY-A2OM-01A	<60	Stage I	G3	female	0.9415	MSI-H	1	0	0	694
TCGA-EY-A2ON-01A	>=60	Stage IV	G3	female	0.2803	MSS	0	1	1	610
TCGA-EY-A2OO-01A	<60	Stage I	G3	female	0.3071	MSS	1	0	0	1392
TCGA-EY-A2OP-01A	>=60	Stage I	G3	female	0.7773	MSI-H	1	0	0	944
TCGA-EY-A2OQ-01A	>=60	Stage I	G3	female	0.3004	MSS	0	1	0	885
TCGA-EY-A3L3-01A	>=60	Stage I	G3	female	0.2962	MSS	0	1	0	832
TCGA-EY-A3QX-01A	>=60	Stage IV	G3	female	0.3143	MSS	0	1	1	989
TCGA-EY-A4KR-01A	<60	Stage III	G3	female	0.2999	MSS	0	1	1	346
TCGA-EY-A547-01A	>=60	Stage I	G3	female	0.4834	MSI-H	0	1	0	545
TCGA-EY-A548-01A	>=60	Stage I	G1	female	0.8116	MSI-H	1	0	0	430
TCGA-EY-A549-01A	>=60	Stage I	G3	female	0.8695	MSI-H	1	0	0	605
TCGA-EY-A54A-01A	>=60	Stage III	G3	female	0.3081	MSS	0	1	0	447
TCGA-EY-A5W2-01A	>=60	Stage I	G3	female	0.9861	MSI-H	1	0	0	516
TCGA-EY-A72D-01A	>=60	Stage II	G3	female	0.3729	MSS	0	1	0	179
TCGA-FI-A2CX-01A	>=60	Stage I	G3	female	0.2871	MSS	0	1	0	2031
TCGA-FI-A2CY-01A	>=60	Stage I	G3	female	0.2839	MSS	0	1	0	2080
TCGA-FI-A2D0-01A	<60	Stage I	G3	female	0.6227	MSI-H	0	1	0	1213
TCGA-FI-A2D2-01A	>=60	Stage I	G3	female	0.2878	MSS	0	1	1	2352
TCGA-FI-A2D4-01A	<60	Stage III	G3	female	0.814	MSI-H	1	0	1	243
TCGA-FI-A2D5-01A	<60	Stage IV	G3	female	0.3854	MSS	1	0	1	421
TCGA-FI-A2D6-01A	>=60	Stage I	G3	female	1.1265	MSI-H	1	0	1	767
TCGA-FI-A2EU-01A	>=60	Stage I	G3	female	0.3271	MSS	0	1	0	2941
TCGA-FI-A2EW-01A	>=60	Stage II	G3	female	0.322	MSS	0	1	0	1795
TCGA-FI-A2EX-01A	<60	Stage III	G3	female	0.3055	MSS	0	1	0	284
TCGA-FI-A2EY-01A	>=60	Stage III	G3	female	0.3239	MSS	0	1	1	880
TCGA-FI-A2F4-01A	>=60	Stage I	G3	female	0.7492	MSI-H	1	0	0	2230
TCGA-FI-A2F8-01A	>=60	Stage II	G3	female	0.3111	MSS	0	1	0	933
TCGA-FI-A2F9-01A	>=60	Stage I	G3	female	0.3153	MSS	0	0	0	1803
TCGA-FI-A3PV-01A	>=60	Stage I	High Grade	female	0.2839	MSS	0	1	1	1249
TCGA-FI-A3PX-01A	<60	Stage III	High Grade	female	0.3305	MSS	0	1	0	2384
TCGA-H5-A2HR-01A	>=60	Stage I	G3	female	0.2896	MSS	0	1	0	53
TCGA-JU-AAVI-01A	>=60	Stage III	G3	female	0.3208	MSS	0	1	1	540
TCGA-K6-A3WQ-01A	>=60	Stage IV	G3	female	0.3158	MSS	0	1	1	427
TCGA-KJ-A3U4-01A	<60	Stage I	G1	female	0.3085	MSS	0	1	0	1095
TCGA-KP-A3VZ-01A	>=60	Stage IV	High Grade	female	0.3111	MSS	0	1	0	722
TCGA-KP-A3W0-01A	>=60	Stage I	G3	female	0.2945	MSS	0	1	0	404
TCGA-KP-A3W1-01A	>=60	Stage I	G3	female	0.2968	MSS	0	1	0	288
TCGA-KP-A3W3-01A	>=60	Stage I	G3	female	0.4075	MSI-H	0	1	0	794
TCGA-KP-A3W4-01A	>=60	Stage III	G3	female	0.3573	MSS	0	1	1	554
TCGA-PG-A5BC-01A	>=60	Stage II	G3	female	0.3104	MSS	0	1	0	707
TCGA-PG-A6IB-01A	>=60	Stage I	G3	female	0.6358	MSI-H	1	0	0	648
TCGA-PG-A7D5-01A	>=60	Stage I	G3	female	0.3506	MSS	0	1	0	1177
TCGA-PG-A914-01A	>=60	Stage I	G3	female	0.3571	MSS	0	1	0	687
TCGA-PG-A915-01A	>=60	Stage I	G3	female	0.3462	MSS	0	1	0	249
TCGA-PG-A916-01A	>=60	Stage I	G2	female	0.3407	MSS	1	0	0	522
TCGA-PG-A917-01A	>=60	Stage I	G2	female	0.809	MSI-H	0	0	0	212
TCGA-QF-A5YS-01A	<60	Stage II	G2	female	0.323	MSS	1	1	0	689
TCGA-QF-A5YT-01A	<60	Stage II	G1	female	0.3502	MSS	0	0	0	1215
TCGA-QS-A5YQ-01A	<60	Stage III	G1	female	0.348	MSS	1	0	0	759
TCGA-QS-A5YR-01A	>=60	Stage III	G2	female	0.5106	MSI-H	0	0	0	719
TCGA-QS-A744-01A	>=60	Stage III	G2	female	0.3346	MSS	1	0	0	451
TCGA-QS-A8F1-01A	>=60	Stage III	G3	female	0.3647	MSS	0	1	1	135
TCGA-SJ-A6ZI-01A	>=60	Stage I	G1	female	0.6138	MSI-H	1	1	0	631
TCGA-SJ-A6ZJ-01A	>=60	Stage I	G2	female	0.3382	MSS	1	0	0	556
TCGA-SL-A6J9-01A	>=60	Stage I	G3	female	0.3503	MSS	0	1	0	2
TCGA-SL-A6JA-01A	>=60	Stage I	G3	female	0.9515	MSI-H	0	0	0	7
