# Supplementary material for: Expression profile of epithelial-mesenchymal transition-related genes as a prognostic biomarker for endometrial cancer
Source: J Cancer. 2021 Sep 3;12(21):6484–96. doi: 10.7150/jca.62729 (PMC8489121; doi:10.7150/jca.62729)
Supplement: Supplementary file 3 — Supplementary table 3. [file jcav12p6484s3.xlsx]

## Sheet: SupplementaryTable1_clin
Table 5 Patients information
No.	Age at initial pathologic diagnosis	Clinical stage	Histologic grade	Score	MSI	PTEN(0:negtive;1:positive)	TP53(0:wild;1:mutation)	OS(0:survive;1.death)	OS time(day)
1	<60	Stage III	G2	0.3234	MSS	0	1	0	1249
2	<60	Stage I	G1	0.3396	MSS	1	0	0	13
3	>=60	Stage I	G2	0.3344	MSS	0	1	0	1202
4	<60	Stage III	G2	0.3199	MSS	1	0	0	313
5	>=60	Stage I	G3	0.3108	MSS	1	0	1	3251
6	<60	Stage III	G3	0.4003	MSI-H	1	1	0	4549
7	>=60	Stage III	G3	0.272	MSS	0	1	0	1428
8	>=60	Stage I	G3	0.2625	MSS	0	1	0	1126
9	>=60	Stage I	G3	0.6507	MSI-H	1	0	0	2540
10	>=60	Stage III	G3	0.5237	MSI-H	1	0	1	543
11	>=60	Stage I	G3	1.0919	MSI-H	1	0	0	997
12	>=60	Stage I	G2	0.285	MSS	0	0	1	3423
13	<60	Stage I	G2	0.2535	MSS	1	0	0	3205
14	>=60	Stage I	G1	0.4172	MSI-H	0	0	0	3762
15	<60	Stage I	G3	0.9762	MSI-H	1	0	0	2254
16	>=60	Stage I	G2	0.5646	MSI-H	1	1	0	2682
17	<60	Stage I	G2	0.2959	MSS	0	1	0	2000
18	<60	Stage I	G1	0.2497	MSS	1	0	0	1841
19	>=60	Stage I	G1	0.2642	MSS	0	0	0	1841
20	<60	Stage I	G1	0.2524	MSS	1	0	0	1416
21	>=60	Stage I	G1	0.261	MSS	1	0	0	2247
22	>=60	Stage I	G2	0.2857	MSS	1	0	0	1120
23	<60	Stage I	G1	0.286	MSS	1	0	0	860
24	>=60	Stage I	G1	0.263	MSS	1	0	0	1643
25	<60	Stage I	G3	0.6829	MSI-H	1	1	0	706
26	<60	Stage I	G2	0.2715	MSS	1	0	0	2088
27	>=60	Stage III	G3	0.2949	MSS	0	1	0	1153
28	<60	Stage I	G2	0.2748	MSS	1	1	0	535
29	>=60	Stage I	G2	0.2859	MSS	1	0	0	596
30	<60	Stage I	G2	0.2815	MSS	1	0	0	749
31	>=60	Stage I	G2	0.2688	MSS	1	0	0	884
32	>=60	Stage I	G2	0.2792	MSS	1	0	1	875
33	>=60	Stage I	G3	0.5739	MSI-H	1	1	0	1288
34	>=60	Stage I	G3	0.6689	MSI-H	1	0	0	485
35	<60	Stage I	High Grade	0.4126	MSI-H	1	1	0	973
36	>=60	Stage III	G3	0.329	MSS	0	1	1	973
37	>=60	Stage III	G3	0.3161	MSS	0	0	0	1105
38	<60	Stage I	G2	0.2921	MSS	1	0	0	1006
39	>=60	Stage III	G3	0.2684	MSS	0	0	0	917
40	>=60	Stage I	G3	0.2927	MSS	0	1	0	3595
41	>=60	Stage I	G3	0.4541	MSI-H	0	1	0	2012
42	>=60	Stage III	G3	0.2858	MSS	0	1	1	871
43	>=60	Stage I	G3	0.2961	MSS	1	0	0	752
44	<60	Stage II	G3	0.9748	MSI-H	1	0	0	1063
45	>=60	Stage I	G3	0.3011	MSS	1	1	0	776
46	>=60	Stage I	G3	0.3022	MSS	0	1	0	455
47	>=60	Stage I	G2	0.8862	MSI-H	1	0	0	341
48	>=60	Stage I	G3	0.3449	MSS	0	1	0	560
49	<60	Stage II	G2	0.328	MSS	0	0	0	512
50	>=60	Stage II	G3	0.3253	MSS	0	1	1	616
51	>=60	Stage III	G3	0.328	MSS	0	1	1	439
52	>=60	Stage I	G3	0.8244	MSI-H	1	0	1	312
53	>=60	Stage I	G3	0.2833	MSS	1	1	0	643
54	>=60	Stage III	G3	0.3116	MSS	1	0	0	602
55	>=60	Stage II	G3	0.3159	MSS	0	1	0	894
56	>=60	Stage II	G3	0.2877	MSS	1	0	0	1069
57	>=60	Stage I	G3	1.104	MSI-H	1	0	1	1045
58	<60	Stage III	G3	0.2845	MSS	1	1	0	1039
59	>=60	Stage III	G3	0.3014	MSS	0	1	0	551
60	>=60	Stage I	G3	1.1057	MSI-H	1	1	0	550
61	>=60	Stage I	G3	0.2936	MSS	1	1	0	575
62	>=60	Stage I	G3	0.2952	MSS	1	0	0	1031
63	>=60	Stage III	G3	0.2933	MSS	0	1	1	50
64	<60	Stage I	G3	0.4287	MSI-H	1	1	0	446
65	<60	Stage I	G3	0.298	MSS	1	0	0	684
66	>=60	Stage I	G3	0.3264	MSS	0	0	0	677
67	<60	Stage II	G3	0.2895	MSS	1	1	1	519
68	>=60	Stage I	G3	0.3185	MSS	0	1	0	633
69	>=60	Stage I	G3	0.2928	MSS	1	0	0	1125
70	<60	Stage I	G3	0.555	MSI-H	1	0	0	628
71	>=60	Stage III	G3	0.2883	MSS	0	1	0	645
72	>=60	Stage II	G3	0.3693	MSS	1	0	0	475
73	>=60	Stage I	G3	0.3145	MSS	0	1	1	1
74	<60	Stage II	G3	0.8896	MSI-H	1	1	0	467
75	>=60	Stage I	G3	0.4056	MSI-H	1	0	0	485
76	<60	Stage III	G3	0.7708	MSI-H	1	1	1	449
77	<60	Stage III	G3	0.2803	MSS	0	1	0	513
78	>=60	Stage I	G3	0.4195	MSI-H	0	1	0	513
79	>=60	Stage I	G3	0.3053	MSS	1	0	0	679
80	<60	Stage I	G2	0.3003	MSS	1	0	0	390
81	<60	Stage I	G1	0.503	MSI-H	1	0	0	82
82	<60	Stage I	G2	0.5694	MSI-H	1	0	0	1068
83	>=60	Stage I	G2	0.8784	MSI-H	0	0	0	4
84	>=60	Stage I	G3	0.6799	MSI-H	1	0	0	3948
85	<60	Stage IV	G3	0.2738	MSS	0	1	1	669
86	>=60	Stage III	G3	1.04	MSI-H	1	1	1	709
87	>=60	Stage II	G3	0.2881	MSS	0	1	0	2618
88	>=60	Stage I	G3	0.3351	MSS	1	1	0	1461
89	>=60	Stage II	G3	0.2515	MSS	0	1	1	1944
90	>=60	Stage III	G3	0.2783	MSS	0	1	0	1758
91	>=60	Stage I	G3	0.3134	MSS	0	1	0	1385
92	>=60	Stage II	G3	0.2622	MSS	0	1	0	1122
93	<60	Stage I	G1	0.5364	MSI-H	1	0	1	726
94	>=60	Stage I	G3	0.5925	MSI-H	1	0	0	384
95	<60	Stage I	G1	0.2436	MSS	1	0	0	636
96	>=60	Stage III	G3	0.3118	MSS	0	1	1	1484
97	>=60	Stage I	G3	0.3048	MSS	0	1	0	3815
98	>=60	Stage I	G3	1.0367	MSI-H	1	0	0	3589
99	<60	Stage I	G3	0.9987	MSI-H	1	1	0	3357
100	>=60	Stage IV	G3	0.2706	MSS	0	1	0	2845
101	<60	Stage I	G3	0.7979	MSI-H	1	0	0	2015
102	>=60	Stage I	G3	0.246	MSS	0	1	1	1106
103	>=60	Stage III	G3	0.27	MSS	0	1	0	2972
104	<60	Stage I	G1	0.2669	MSS	1	0	0	1421
105	<60	Stage I	G1	0.2821	MSS	0	0	0	2554
106	<60	Stage III	G3	0.3086	MSS	0	0	0	825
107	<60	Stage I	G1	0.2415	MSS	1	0	0	2510
108	<60	Stage I	G2	0.272	MSS	1	0	1	1016
109	>=60	Stage I	G1	0.5949	MSI-H	1	0	0	1875
110	>=60	Stage I	G2	0.8371	MSI-H	1	1	0	2904
111	<60	Stage II	G2	1.1312	MSI-H	1	0	0	1497
112	<60	Stage I	G1	0.2684	MSS	1	0	0	763
113	>=60	Stage I	G3	0.7077	MSI-H	1	0	0	2180
114	<60	Stage I	G3	0.5415	MSI-H	1	0	0	2767
115	>=60	Stage I	G1	0.6163	MSI-H	1	0	0	1700
116	>=60	Stage I	G2	0.8996	MSI-H	1	0	0	952
117	>=60	Stage I	G2	0.8032	MSI-H	1	0	1	1081
118	>=60	Stage III	High Grade	0.3125	MSS	0	1	1	1423
119	<60	Stage III	G2	0.9916	MSI-H	0	0	0	1495
120	<60	Stage II	G3	0.3398	MSS	1	0	0	204
121	<60	Stage III	G2	0.2856	MSS	1	0	0	1832
122	>=60	Stage I	G2	0.7298	MSI-H	1	0	0	1395
123	<60	Stage III	G3	0.2838	MSS	1	0	0	847
124	<60	Stage I	G2	0.301	MSS	0	0	0	1555
125	<60	Stage IV	High Grade	0.3224	MSS	0	1	1	666
126	>=60	Stage III	G3	0.2855	MSS	0	1	1	1099
127	>=60	Stage III	G3	0.3268	MSS	0	1	0	17
128	>=60	Stage III	G3	0.846	MSI-H	1	0	1	413
129	>=60	Stage I	G1	0.2436	MSS	1	0	0	1010
130	<60	Stage I	G1	0.2546	MSS	1	0	0	903
131	>=60	Stage II	G1	0.2715	MSS	1	0	0	2450
132	<60	Stage I	G1	0.5212	MSI-H	1	0	0	2684
133	<60	Stage III	G2	0.2617	MSS	1	0	0	2175
134	>=60	Stage I	G3	NA	NA	1	1	0	1075
135	<60	Stage I	G1	0.2416	MSS	0	0	0	1399
136	>=60	Stage I	G2	0.922	MSI-H	1	0	0	2417
137	>=60	Stage II	G2	0.5467	MSI-H	1	0	0	1517
138	>=60	Stage II	G3	0.2743	MSS	0	1	0	2058
139	>=60	Stage III	G2	0.3652	MSS	1	0	1	373
140	<60	Stage IV	G3	0.3375	MSS	1	0	0	1748
141	>=60	Stage III	G1	0.6159	MSI-H	1	0	0	833
142	>=60	Stage I	G3	0.2922	MSS	1	0	0	913
143	>=60	Stage I	G1	0.2699	MSS	1	0	0	1845
144	<60	Stage I	G2	0.2846	MSS	1	0	1	1858
145	>=60	Stage III	G3	0.289	MSS	0	1	0	1087
146	>=60	Stage III	G3	0.2889	MSS	0	1	0	1149
147	<60	Stage I	G3	0.5541	MSI-H	1	0	0	1333
148	<60	Stage I	G2	0.3	MSS	1	0	0	1220
149	>=60	Stage I	G2	0.7195	MSI-H	1	0	0	2354
150	<60	Stage I	G2	1.0651	MSI-H	1	0	0	404
151	<60	Stage III	G3	0.6802	MSI-H	1	0	0	1001
152	>=60	Stage I	G3	0.3124	MSS	0	0	0	1054
153	>=60	Stage III	G3	0.2994	MSS	0	1	0	776
154	>=60	Stage I	G2	0.5573	MSI-H	1	1	0	802
155	>=60	Stage I	G3	0.3043	MSS	0	1	0	974
156	>=60	Stage I	G3	0.3195	MSS	0	1	0	788
157	>=60	Stage I	G3	0.6541	MSI-H	1	0	0	1037
158	>=60	Stage IV	G3	0.2825	MSS	0	1	0	2337
159	>=60	Stage I	G1	0.333	MSS	0	0	0	2600
160	<60	Stage I	G2	0.2804	MSS	1	0	0	2233
161	<60	Stage I	G2	0.2799	MSS	1	0	0	2441
162	<60	Stage II	G3	0.3094	MSS	0	0	0	1143
163	>=60	Stage I	G3	0.2984	MSS	0	1	0	1107
164	>=60	Stage II	G3	0.3229	MSS	0	1	0	701
165	>=60	Stage II	G3	0.292	MSS	0	1	1	145
166	>=60	Stage III	G3	0.3093	MSS	0	1	1	916
167	>=60	Stage III	G3	0.3194	MSS	0	1	0	2167
168	>=60	Stage I	G3	0.2908	MSS	0	0	1	772
169	>=60	Stage I	G3	0.2972	MSS	0	1	0	1861
170	<60	Stage I	G3	1.3049	MSI-H	1	0	0	2475
171	<60	Stage III	G3	0.5408	MSI-H	1	1	0	1044
172	>=60	Stage III	G3	0.9828	MSI-H	1	0	0	1414
173	>=60	Stage I	G3	0.324	MSS	0	1	0	848
174	<60	Stage I	G3	0.9147	MSI-H	1	1	0	1163
175	>=60	Stage I	G3	0.2913	MSS	0	0	0	540
176	<60	Stage I	G3	1.1152	MSI-H	1	1	0	935
177	>=60	Stage III	G3	0.3002	MSS	0	1	1	90
178	>=60	Stage I	G3	0.7682	MSI-H	1	1	1	947
179	>=60	Stage II	G3	0.2914	MSS	0	1	0	1975
180	>=60	Stage I	G3	1.0475	MSI-H	1	0	0	7
181	>=60	Stage I	G3	0.8254	MSI-H	0	0	0	6
182	>=60	Stage I	G3	0.3134	MSS	1	1	0	17
183	>=60	Stage II	G3	0.2922	MSS	1	0	1	1333
184	<60	Stage III	G3	0.336	MSS	1	1	0	6
185	>=60	Stage I	G3	0.3099	MSS	0	1	1	624
186	<60	Stage III	G3	0.3077	MSS	0	1	0	42
187	>=60	Stage III	G3	0.3004	MSS	1	1	0	9
188	>=60	Stage I	G2	0.3125	MSS	1	1	0	8
189	>=60	Stage IV	G3	0.3123	MSS	1	1	0	9
190	>=60	Stage I	G3	0.9574	MSI-H	1	0	0	36
191	>=60	Stage III	G3	1.016	MSI-H	1	0	0	558
192	>=60	Stage I	G3	0.3008	MSS	1	0	0	440
193	>=60	Stage III	G3	0.2908	MSS	0	1	0	12
194	>=60	Stage IV	G3	0.3115	MSS	0	1	0	1939
195	>=60	Stage I	G3	0.8081	MSI-H	1	0	0	1731
196	<60	Stage I	G1	0.2933	MSS	1	0	0	2627
197	>=60	Stage III	G1	0.2672	MSS	1	0	0	1682
198	<60	Stage I	G2	NA	NA	1	1	0	1802
199	>=60	Stage I	G2	0.6077	MSI-H	1	0	0	2616
200	>=60	Stage I	G3	0.2686	MSS	1	0	0	1787
201	<60	Stage III	G3	0.3015	MSS	1	0	0	2107
202	>=60	Stage III	G3	0.7918	MSI-H	1	0	0	2173
203	<60	Stage I	G1	0.2477	MSS	0	0	0	1478
204	>=60	Stage I	G1	0.2459	MSS	1	0	0	1110
205	<60	Stage III	G1	0.522	MSI-H	1	0	0	2209
206	>=60	Stage I	G3	0.2639	MSS	0	1	1	830
207	<60	Stage I	G2	0.2551	MSS	1	0	0	1757
208	<60	Stage I	G1	0.5327	MSI-H	1	0	0	1953
209	>=60	Stage I	G1	0.2724	MSS	1	0	0	1933
210	>=60	Stage I	G3	0.3173	MSS	0	1	0	847
211	>=60	Stage II	G1	0.7746	MSI-H	1	0	1	409
212	>=60	Stage I	G3	NA	NA	0	0	0	824
213	<60	Stage I	G3	0.3566	MSS	1	1	0	1820
214	<60	Stage I	G2	0.2879	MSS	1	0	0	5651
215	>=60	Stage I	G1	0.862	MSI-H	1	0	0	3448
216	>=60	Stage III	G2	0.9954	MSI-H	1	0	0	2687
217	>=60	Stage IV	G3	0.2907	MSS	0	1	0	2303
218	>=60	Stage I	G2	0.7092	MSI-H	1	1	0	1656
219	>=60	Stage I	G2	NA	NA	1	0	1	2240
220	<60	Stage I	G1	0.2609	MSS	1	0	0	1362
221	>=60	Stage I	G1	0.259	MSS	1	1	0	1876
222	>=60	Stage I	G1	0.2876	MSS	1	0	0	2609
223	>=60	Stage I	G3	NA	NA	1	0	0	825
224	>=60	Stage III	G1	0.2746	MSS	1	0	0	976
225	<60	Stage II	G3	0.2964	MSS	1	0	0	2349
226	>=60	Stage I	G2	0.2571	MSS	1	0	0	2229
227	>=60	Stage IV	G3	0.7585	MSI-H	1	0	0	509
228	>=60	Stage I	G1	0.2837	MSS	1	0	0	595
229	>=60	Stage I	G2	0.2663	MSS	1	0	0	593
230	>=60	Stage III	G3	0.2725	MSS	1	0	0	596
231	<60	Stage I	G1	0.4514	MSI-H	1	0	0	560
232	>=60	Stage I	G1	0.2746	MSS	1	0	0	528
233	<60	Stage III	G1	0.2653	MSS	0	0	0	504
234	>=60	Stage III	G3	0.3618	MSS	1	0	0	6859
235	>=60	Stage I	G3	NA	NA	0	1	1	3112
236	>=60	Stage IV	G3	0.3022	MSS	0	1	1	1548
237	>=60	Stage I	G2	0.3134	MSS	1	0	0	1565
238	<60	Stage I	G3	0.8113	MSI-H	0	0	0	447
239	<60	Stage I	G3	0.8573	MSI-H	1	0	0	1473
240	>=60	Stage III	G3	0.3174	MSS	0	0	1	361
241	<60	Stage I	G1	0.2827	MSS	1	0	0	1598
242	>=60	Stage III	G3	0.3409	MSS	0	1	1	954
243	<60	Stage I	G3	0.2781	MSS	1	0	0	4155
244	>=60	Stage I	G3	0.4634	MSI-H	1	1	0	2929
245	>=60	Stage I	G3	0.2756	MSS	0	0	0	2844
246	<60	Stage II	G3	0.6869	MSI-H	1	1	0	2185
247	>=60	Stage I	G3	0.2815	MSS	1	1	1	1197
248	>=60	Stage I	G3	0.2786	MSS	1	0	0	841
249	>=60	Stage III	G3	0.3135	MSS	0	1	0	902
250	>=60	Stage III	G3	0.6411	MSI-H	1	0	0	1249
251	>=60	Stage III	G3	0.3578	MSS	0	1	0	1038
252	>=60	Stage III	G3	0.3429	MSS	0	1	0	1063
253	<60	Stage I	G2	0.2465	MSS	1	0	0	566
254	<60	Stage I	G2	0.8188	MSI-H	1	0	0	614
255	>=60	Stage I	G1	0.4648	MSI-H	1	0	0	588
256	>=60	Stage I	G2	0.2688	MSS	1	0	0	637
257	>=60	Stage I	G2	0.277	MSS	1	0	0	1071
258	>=60	Stage I	G3	0.8536	MSI-H	1	0	0	2167
259	>=60	Stage III	G3	0.3034	MSS	0	1	1	671
260	>=60	Stage III	G2	0.2483	MSS	1	1	0	1937
261	<60	Stage I	G3	0.2513	MSS	0	1	0	2020
262	>=60	Stage I	G2	0.2818	MSS	1	0	0	2270
263	>=60	Stage I	G3	0.2841	MSS	1	0	1	326
264	>=60	Stage I	G1	0.2669	MSS	1	0	0	1263
265	>=60	Stage I	G1	0.2676	MSS	1	0	0	1477
266	>=60	Stage I	G2	NA	NA	NA	NA	0	1930
267	>=60	Stage I	G2	0.2475	MSS	1	0	1	714
268	<60	Stage II	G3	0.3119	MSS	1	0	1	1317
269	>=60	Stage I	G1	0.237	MSS	0	0	0	1309
270	>=60	Stage I	G1	0.8335	MSI-H	1	0	0	1817
271	<60	Stage III	G3	0.2873	MSS	1	0	0	1882
272	>=60	Stage I	G2	0.2661	MSS	1	0	0	644
273	>=60	Stage III	G1	0.2799	MSS	1	0	0	617
274	>=60	Stage I	G2	0.2835	MSS	1	0	0	469
275	<60	Stage III	G2	0.2866	MSS	0	0	0	1568
276	<60	Stage I	G1	0.2528	MSS	0	0	0	1553
277	>=60	Stage I	G1	0.5605	MSI-H	1	0	0	1582
278	<60	Stage I	G1	0.2605	MSS	1	0	0	1043
279	<60	Stage III	G1	0.757	MSI-H	1	0	0	1601
280	>=60	Stage II	G2	0.3122	MSS	1	0	0	122
281	<60	Stage I	G1	0.2844	MSS	1	0	0	1721
282	<60	Stage I	G1	0.2784	MSS	0	0	0	451
283	>=60	Stage III	G3	0.2924	MSS	1	1	0	382
284	>=60	Stage III	G2	0.2865	MSS	1	0	0	419
285	>=60	Stage I	G2	0.2921	MSS	1	0	0	448
286	>=60	Stage I	G1	0.2765	MSS	1	0	0	426
287	<60	Stage I	G2	0.8185	MSI-H	1	0	0	470
288	>=60	Stage I	G2	0.2796	MSS	0	1	0	470
289	>=60	Stage I	G3	1.0678	MSI-H	1	0	0	434
290	>=60	Stage I	G3	0.8178	MSI-H	1	1	0	55
291	<60	Stage I	G3	1.1195	MSI-H	0	1	0	291
292	>=60	Stage III	G3	NA	NA	NA	NA	0	609
293	<60	Stage I	G3	0.3042	MSS	0	0	0	721
294	>=60	Stage I	G3	0.8115	MSI-H	1	0	0	612
295	>=60	Stage III	G3	0.7928	MSI-H	1	0	0	344
296	>=60	Stage II	G3	0.2949	MSS	0	1	0	681
297	<60	Stage I	G1	0.5893	MSI-H	1	0	0	1092
298	>=60	Stage III	G3	0.3061	MSS	1	0	0	1064
299	>=60	Stage III	G3	NA	NA	NA	NA	0	1064
300	>=60	Stage III	G2	0.2778	MSS	1	0	0	1092
301	>=60	Stage III	G3	0.3195	MSS	0	1	0	1067
302	>=60	Stage III	G3	NA	NA	NA	NA	0	1067
303	>=60	Stage I	G3	0.2959	MSS	0	1	1	943
304	>=60	Stage I	G3	NA	NA	NA	NA	1	943
305	<60	Stage I	G3	0.8641	MSI-H	1	0	0	966
306	<60	Stage I	G2	0.2743	MSS	1	0	0	760
307	>=60	Stage III	G3	0.3083	MSS	0	1	0	734
308	>=60	Stage III	G3	NA	NA	NA	NA	0	734
309	<60	Stage I	G3	0.3226	MSS	1	1	0	506
310	>=60	Stage I	G1	0.297	MSS	0	0	0	401
311	<60	Stage II	G2	0.3435	MSS	1	0	0	305
312	>=60	Stage I	G2	0.3301	MSS	1	0	0	300
313	<60	Stage IV	G3	0.2737	MSS	1	0	1	1428
314	<60	Stage IV	G3	0.5657	MSI-H	1	0	1	740
315	>=60	Stage I	G1	0.2784	MSS	1	0	0	2602
316	>=60	Stage I	G1	0.2691	MSS	1	0	0	2379
317	<60	Stage IV	G3	0.4882	MSI-H	1	0	1	146
318	>=60	Stage III	G2	0.2899	MSS	1	0	0	2371
319	>=60	Stage I	G3	0.3761	MSS	1	1	0	1882
320	<60	Stage I	G3	0.9925	MSI-H	1	0	0	2068
321	>=60	Stage I	G1	0.2767	MSS	1	0	0	2935
322	>=60	Stage I	G2	0.3873	MSS	1	0	1	935
323	<60	Stage III	G1	0.8033	MSI-H	1	0	0	2963
324	<60	Stage II	G3	NA	NA	0	1	0	2825
325	>=60	Stage I	G1	0.5364	MSI-H	1	0	0	3495
326	>=60	Stage I	G3	0.3009	MSS	1	1	0	2611
327	>=60	Stage I	G1	0.3517	MSS	1	0	0	2506
328	<60	Stage I	G1	0.4699	MSI-H	0	0	0	2481
329	>=60	Stage I	G1	0.5523	MSI-H	1	0	0	2644
330	>=60	Stage II	G2	0.2888	MSS	0	0	0	2212
331	<60	Stage III	G3	0.2839	MSS	1	1	0	2228
332	<60	Stage I	G1	0.6106	MSI-H	1	0	0	1810
333	<60	Stage I	G1	0.2612	MSS	1	0	0	2725
334	<60	Stage I	G1	0.2599	MSS	1	0	0	1934
335	>=60	Stage II	G2	0.2631	MSS	1	1	0	2544
336	<60	Stage II	G3	0.5701	MSI-H	1	0	0	2646
337	<60	Stage I	G2	0.2671	MSS	1	0	0	2022
338	>=60	Stage I	G1	0.2645	MSS	1	0	0	512
339	>=60	Stage I	G1	0.7496	MSI-H	1	0	0	602
340	<60	Stage IV	G3	0.2709	MSS	0	0	0	911
341	<60	Stage I	G2	0.2979	MSS	1	0	0	17
342	<60	Stage I	G3	0.7448	MSI-H	1	0	0	148
343	<60	Stage I	G2	0.2884	MSS	1	0	0	872
344	<60	Stage I	G2	0.2787	MSS	1	0	0	728
345	>=60	Stage I	G3	0.3019	MSS	0	1	0	686
346	>=60	Stage I	G2	0.5438	MSI-H	1	0	0	53
347	<60	Stage I	G2	0.2975	MSS	1	0	0	135
348	>=60	Stage I	G1	0.4066	MSI-H	1	0	0	669
349	>=60	Stage I	G3	0.2688	MSS	0	1	0	1201
350	<60	Stage III	G1	0.2687	MSS	1	0	0	915
351	<60	Stage I	High Grade	0.4476	MSI-H	0	0	0	909
352	>=60	Stage I	G2	0.2623	MSS	1	0	1	58
353	>=60	Stage I	G2	0.6785	MSI-H	1	0	0	112
354	>=60	Stage I	G1	0.2671	MSS	1	0	0	892
355	>=60	Stage I	G1	NA	NA	NA	NA	0	1145
356	<60	Stage III	G2	0.9412	MSI-H	1	0	0	991
357	>=60	Stage III	G1	0.2651	MSS	1	0	0	20
358	>=60	Stage I	G2	0.9382	MSI-H	0	0	0	478
359	>=60	Stage I	G3	0.2875	MSS	0	0	0	1098
360	>=60	Stage IV	G2	0.2669	MSS	1	1	0	1135
361	>=60	Stage I	G2	0.2725	MSS	1	0	0	1106
362	<60	Stage I	G2	0.2708	MSS	1	0	0	1141
363	>=60	Stage I	G1	0.2678	MSS	1	0	0	1119
364	>=60	Stage I	G2	0.6303	MSI-H	1	0	0	80
365	>=60	Stage IV	High Grade	0.2742	MSS	0	1	1	834
366	>=60	Stage I	High Grade	0.2793	MSS	0	1	1	350
367	>=60	Stage II	G2	0.2648	MSS	0	0	0	910
368	<60	Stage III	G3	0.3686	MSS	1	1	0	945
369	<60	Stage I	G1	0.2821	MSS	1	0	0	1023
370	<60	Stage II	G2	0.2458	MSS	1	0	0	324
371	<60	Stage I	G1	0.2517	MSS	1	0	0	21
372	>=60	Stage III	High Grade	0.2503	MSS	0	1	0	568
373	>=60	Stage III	G3	0.2571	MSS	1	0	1	120
374	<60	Stage I	G2	0.2756	MSS	1	0	0	111
375	<60	Stage I	G1	0.279	MSS	1	1	0	532
376	<60	Stage I	G3	0.9107	MSI-H	1	0	0	594
377	<60	Stage I	G3	1.0047	MSI-H	1	1	0	202
378	>=60	Stage I	G2	0.6796	MSI-H	0	0	0	917
379	>=60	Stage I	G2	1.0196	MSI-H	1	0	0	548
380	>=60	Stage III	High Grade	0.2998	MSS	0	1	1	448
381	<60	Stage II	G3	0.5402	MSI-H	1	0	0	48
382	>=60	Stage I	G2	0.436	MSI-H	1	0	0	213
383	>=60	Stage I	G1	0.2689	MSS	1	0	0	30
384	<60	Stage I	G3	0.6777	MSI-H	1	0	0	926
385	>=60	Stage I	G2	0.3968	MSS	1	0	0	39
386	>=60	Stage I	G1	0.8869	MSI-H	1	0	0	852
387	>=60	Stage I	G2	0.2804	MSS	0	1	0	854
388	>=60	Stage I	G1	0.2703	MSS	1	0	0	802
389	<60	Stage II	G1	0.53	MSI-H	1	0	0	311
390	<60	Stage I	G2	0.2676	MSS	1	0	0	46
391	<60	Stage I	G2	0.2907	MSS	1	0	0	54
392	<60	Stage I	G2	0.4451	MSI-H	1	0	1	339
393	<60	Stage I	G1	0.265	MSS	1	0	0	739
394	>=60	Stage I	G2	0.2691	MSS	1	0	0	71
395	<60	Stage III	G2	0.792	MSI-H	0	1	0	697
396	<60	Stage I	G1	0.5021	MSI-H	1	0	0	43
397	>=60	Stage I	G3	0.3328	MSS	0	1	0	402
398	>=60	Stage IV	G3	0.3416	MSS	0	1	0	22
399	>=60	Stage III	G3	0.3074	MSS	0	1	0	555
400	>=60	Stage I	G3	0.9023	MSI-H	1	0	0	513
401	>=60	Stage I	G1	0.898	MSI-H	1	0	0	548
402	>=60	Stage I	G3	0.3044	MSS	0	1	0	63
403	>=60	Stage I	G1	0.2812	MSS	1	0	0	458
404	>=60	Stage I	G1	0.6161	MSI-H	1	0	0	32
405	>=60	Stage III	G3	0.2803	MSS	1	0	1	120
406	>=60	Stage I	G3	0.938	MSI-H	1	0	0	1484
407	<60	Stage I	G3	0.4585	MSI-H	1	0	0	1455
408	<60	Stage III	G3	0.3306	MSS	1	0	1	258
409	>=60	Stage I	G3	0.2867	MSS	0	1	1	1793
410	>=60	Stage III	G3	0.3098	MSS	1	0	0	483
411	>=60	Stage IV	G3	0.2964	MSS	0	0	1	130
412	>=60	Stage I	G3	0.3135	MSS	0	1	0	573
413	>=60	Stage I	G3	0.3064	MSS	0	1	0	515
414	>=60	Stage III	G3	0.3422	MSS	0	1	0	526
415	NA	Stage I	G3	0.8466	MSI-H	1	0	0	67
416	>=60	Stage III	G3	0.3419	MSS	0	1	0	1865
417	>=60	Stage I	G3	0.3045	MSS	1	1	0	3318
418	NA	Stage I	G3	0.3546	MSS	1	1	0	3067
419	<60	Stage I	G3	0.288	MSS	1	1	0	2717
420	<60	Stage IV	G3	0.8855	MSI-H	1	1	0	332
421	>=60	Stage I	G3	0.715	MSI-H	1	0	0	826
422	>=60	Stage III	G3	0.3109	MSS	1	1	1	788
423	>=60	Stage I	G3	0.7904	MSI-H	0	0	0	496
424	<60	Stage II	G3	0.991	MSI-H	1	1	0	1195
425	>=60	Stage II	G2	0.2991	MSS	1	0	0	1114
426	>=60	Stage III	G3	0.3003	MSS	0	1	0	1076
427	>=60	Stage III	G3	0.3418	MSS	0	0	1	285
428	<60	Stage III	G3	0.3099	MSS	0	1	1	377
429	>=60	Stage IV	G3	0.3052	MSS	0	1	1	946
430	>=60	Stage II	G3	0.301	MSS	0	1	1	3349
431	<60	Stage I	G3	0.3376	MSS	1	1	0	711
432	>=60	Stage I	G3	0.3134	MSS	0	1	0	2406
433	<60	Stage III	G3	0.2895	MSS	1	0	0	1793
434	<60	Stage IV	G3	0.6942	MSI-H	1	1	1	72
435	>=60	Stage I	G3	1.0301	MSI-H	1	0	0	1386
436	>=60	Stage I	G3	0.361	MSS	1	1	0	1013
437	>=60	Stage I	G2	0.4662	MSI-H	1	0	0	488
438	>=60	Stage I	G3	0.6203	MSI-H	1	0	0	224
439	<60	Stage II	G3	0.5199	MSI-H	1	0	0	511
440	>=60	Stage III	G3	0.3174	MSS	0	1	0	332
441	>=60	Stage I	G3	0.3284	MSS	1	1	0	1495
442	>=60	Stage I	G3	0.302	MSS	0	1	0	901
443	<60	Stage I	G3	0.3971	MSS	1	0	0	1878
444	<60	Stage I	G3	0.9162	MSI-H	1	0	0	1872
445	<60	Stage II	G3	0.7835	MSI-H	1	0	0	2035
446	>=60	Stage I	G3	0.4032	MSI-H	1	0	0	1407
447	<60	Stage III	G3	0.3086	MSS	1	0	0	1752
448	>=60	Stage I	G3	0.306	MSS	1	0	0	1567
449	>=60	Stage I	G3	0.2776	MSS	0	1	0	1564
450	>=60	Stage IV	G3	0.3164	MSS	0	1	1	590
451	>=60	Stage I	G3	0.3139	MSS	1	1	0	1046
452	>=60	Stage II	G3	0.8955	MSI-H	1	0	0	1543
453	<60	Stage III	G3	0.2853	MSS	1	0	0	1069
454	<60	Stage I	G3	0.2784	MSS	1	0	0	1158
455	>=60	Stage I	G3	0.6422	MSI-H	0	1	0	826
456	<60	Stage III	G3	0.3052	MSS	1	1	0	1412
457	>=60	Stage I	G3	0.2923	MSS	0	1	0	820
458	>=60	Stage II	G3	0.3216	MSS	0	1	0	677
459	>=60	Stage I	G3	0.3047	MSS	0	0	0	497
460	>=60	Stage I	G3	1.2214	MSI-H	1	0	0	1170
461	>=60	Stage I	G3	0.2865	MSS	1	1	0	1554
462	>=60	Stage II	G2	0.2927	MSS	1	0	1	189
463	>=60	Stage I	G3	0.2953	MSS	1	1	1	456
464	>=60	Stage I	G3	0.2988	MSS	0	1	0	1647
465	<60	Stage I	G1	0.2816	MSS	1	0	0	1639
466	>=60	Stage I	G1	0.2908	MSS	1	0	0	741
467	>=60	Stage I	G2	0.7116	MSI-H	1	0	0	826
468	>=60	Stage I	G2	0.2897	MSS	1	0	0	710
469	<60	Stage I	G2	0.2889	MSS	1	0	0	710
470	>=60	Stage I	G3	0.9016	MSI-H	1	0	0	693
471	<60	Stage II	G2	0.2939	MSS	0	0	0	1014
472	>=60	Stage III	G3	0.2797	MSS	0	1	1	995
473	>=60	Stage III	G2	0.4959	MSI-H	0	0	0	586
474	<60	Stage I	G1	0.3006	MSS	0	0	0	573
475	>=60	Stage I	G3	0.6634	MSI-H	1	0	0	544
476	>=60	Stage I	G3	0.281	MSS	0	1	0	536
477	>=60	Stage IV	G3	0.3141	MSS	0	1	1	670
478	>=60	Stage III	G1	0.2756	MSS	1	0	0	490
479	>=60	Stage I	G2	0.9342	MSI-H	1	0	1	997
480	>=60	Stage III	G3	0.2862	MSS	0	1	0	481
481	>=60	Stage IV	G3	0.2974	MSS	1	1	1	337
482	>=60	Stage III	G2	0.3021	MSS	1	0	1	1127
483	<60	Stage III	G2	0.941	MSI-H	1	0	0	588
484	>=60	Stage III	G3	0.2829	MSS	0	0	0	383
485	>=60	Stage III	G3	0.3103	MSS	0	1	1	310
486	>=60	Stage III	G3	0.2972	MSS	0	1	0	438
487	>=60	Stage I	G3	0.8962	MSI-H	1	0	0	574
488	<60	Stage I	G3	0.9415	MSI-H	1	0	0	694
489	>=60	Stage IV	G3	0.2803	MSS	0	1	1	610
490	<60	Stage I	G3	0.3071	MSS	1	0	0	1392
491	>=60	Stage I	G3	0.7773	MSI-H	1	0	0	944
492	>=60	Stage I	G3	0.3004	MSS	0	1	0	885
493	>=60	Stage I	G3	0.2962	MSS	0	1	0	832
494	>=60	Stage IV	G3	0.3143	MSS	0	1	1	989
495	<60	Stage III	G3	0.2999	MSS	0	1	1	346
496	>=60	Stage I	G3	0.4834	MSI-H	0	1	0	545
497	>=60	Stage I	G1	0.8116	MSI-H	1	0	0	430
498	>=60	Stage I	G3	0.8695	MSI-H	1	0	0	605
499	>=60	Stage III	G3	0.3081	MSS	0	1	0	447
500	>=60	Stage I	G3	0.9861	MSI-H	1	0	0	516
501	>=60	Stage II	G3	0.3729	MSS	0	1	0	179
502	>=60	Stage I	G3	0.2871	MSS	0	1	0	2031
503	>=60	Stage I	G3	0.2839	MSS	0	1	0	2080
504	<60	Stage I	G3	0.6227	MSI-H	0	1	0	1213
505	>=60	Stage I	G3	0.2878	MSS	0	1	1	2352
506	<60	Stage III	G3	0.814	MSI-H	1	0	1	243
507	<60	Stage IV	G3	0.3854	MSS	1	0	1	421
508	>=60	Stage I	G3	1.1265	MSI-H	1	0	1	767
509	>=60	Stage I	G3	0.3271	MSS	0	1	0	2941
510	>=60	Stage II	G3	0.322	MSS	0	1	0	1795
511	<60	Stage III	G3	0.3055	MSS	0	1	0	284
512	>=60	Stage III	G3	0.3239	MSS	0	1	1	880
513	>=60	Stage I	G3	0.7492	MSI-H	1	0	0	2230
514	>=60	Stage II	G3	0.3111	MSS	0	1	0	933
515	>=60	Stage I	G3	0.3153	MSS	0	0	0	1803
516	>=60	Stage I	High Grade	0.2839	MSS	0	1	1	1249
517	<60	Stage III	High Grade	0.3305	MSS	0	1	0	2384
518	>=60	Stage I	G3	0.2896	MSS	0	1	0	53
519	>=60	Stage III	G3	0.3208	MSS	0	1	1	540
520	>=60	Stage IV	G3	0.3158	MSS	0	1	1	427
521	<60	Stage I	G1	0.3085	MSS	0	1	0	1095
522	>=60	Stage IV	High Grade	0.3111	MSS	0	1	0	722
523	>=60	Stage I	G3	0.2945	MSS	0	1	0	404
524	>=60	Stage I	G3	0.2968	MSS	0	1	0	288
525	>=60	Stage I	G3	0.4075	MSI-H	0	1	0	794
526	>=60	Stage III	G3	0.3573	MSS	0	1	1	554
527	>=60	Stage II	G3	0.3104	MSS	0	1	0	707
528	>=60	Stage I	G3	0.6358	MSI-H	1	0	0	648
529	>=60	Stage I	G3	0.3506	MSS	0	1	0	1177
530	>=60	Stage I	G3	0.3571	MSS	0	1	0	687
531	>=60	Stage I	G3	0.3462	MSS	0	1	0	249
532	>=60	Stage I	G2	0.3407	MSS	1	0	0	522
533	>=60	Stage I	G2	0.809	MSI-H	0	0	0	212
534	<60	Stage II	G2	0.323	MSS	1	1	0	689
535	<60	Stage II	G1	0.3502	MSS	0	0	0	1215
536	<60	Stage III	G1	0.348	MSS	1	0	0	759
537	>=60	Stage III	G2	0.5106	MSI-H	0	0	0	719
538	>=60	Stage III	G2	0.3346	MSS	1	0	0	451
539	>=60	Stage III	G3	0.3647	MSS	0	1	1	135
540	>=60	Stage I	G1	0.6138	MSI-H	1	1	0	631
541	>=60	Stage I	G2	0.3382	MSS	1	0	0	556
542	>=60	Stage I	G3	0.3503	MSS	0	1	0	2
543	>=60	Stage I	G3	0.9515	MSI-H	0	0	0	7
